# Supplementary material for: The first trimester human trophoblast cell line ACH-3P: A novel tool to study autocrine/paracrine regulatory loops of human trophoblast subpopulations – TNF-α stimulates MMP15 expression
Source: BMC Dev Biol. 2007 Dec 19;7:137. doi: 10.1186/1471-213X-7-137 (PMC2263055; doi:10.1186/1471-213X-7-137)
Supplement: Additional File 1 — Supplementary Table 1: Downregulated genes [file 1471-213X-7-137-S1.xls]

## Sheet: downreg
Supplementary Table 1: downregulated genes
Affymetrix ID	Symbol	ACH-3P	First TT	JEG	JEG/First	ACH-3P/First	Genename
		mean	mean	mean
secretory activity:
210406_s_at	RAB6C	1339	2432	1212	0.498355	0.550576	RAB6C, member RAS oncogene family
202546_at	VAMP8	1595	2661	1321	0.49643	0.599399	vesicle-associated membrane protein 8 (endobrevin)
201098_at	COPB2	812	1537	750	0.487964	0.528302	coatomer protein complex, subunit beta 2 (beta prime)
201336_at	VAMP3	1900	3238	1574	0.486103	0.586782	vesicle-associated membrane protein 3 (cellubrevin)
208684_at	COPA	1781	3005	1437	0.478203	0.592679	coatomer protein complex, subunit alpha
209117_at	WBP2	658	861	410	0.47619	0.764228	WW domain binding protein 2
209207_s_at	SEC22L1	212	331	155	0.468278	0.640483	SEC22 vesicle trafficking protein-like 1 (S. cerevisiae)
214749_s_at	ARMCX6	1173	690	323	0.468116	1.7	armadillo repeat containing, X-linked 6
214257_s_at	SEC22L1	641	1109	515	0.464382	0.577998	SEC22 vesicle trafficking protein-like 1 (S. cerevisiae)
202418_at	YIF1A	1189	1381	615	0.445329	0.86097	Yip1 interacting factor homolog A (S. cerevisiae)
202297_s_at	RER1	475	850	374	0.44	0.558824	RER1 retention in endoplasmic reticulum 1 homolog (S. cerevisiae)
221499_s_at	STX16	521	375	163	0.434667	1.38933	syntaxin 16
203630_s_at	COG5	255	348	148	0.425287	0.732759	component of oligomeric golgi complex 5
213021_at	GOSR1	148	260	106	0.407692	0.569231	golgi SNAP receptor complex member 1
212632_at	STX7	347	568	227	0.399648	0.610915	syntaxin 7
204630_s_at	GOSR1	633	891	349	0.391695	0.710438	golgi SNAP receptor complex member 1
217749_at	COPG	241	449	163	0.363029	0.536748	coatomer protein complex, subunit gamma
209206_at	SEC22L1	141	216	74	0.342593	0.652778	SEC22 vesicle trafficking protein-like 1 (S. cerevisiae)
219161_s_at	CKLF	195	128	43	0.335938	1.52344	chemokine-like factor
208634_s_at	MACF1	501	991	279	0.281534	0.50555	microtubule-actin crosslinking factor 1
immune system process:
208961_s_at	KLF6	529	784	389	0.496173	0.674745	Kruppel-like factor 6
205026_at	STAT5B	77	130	62	0.476923	0.592308	signal transducer and activator of transcription 5B
219357_at	NA	546	472	225	0.476695	1.15678	NA
203005_at	LTBR	341	473	220	0.465116	0.72093	lymphotoxin beta receptor (TNFR superfamily, member 3)
31845_at	ELF4	636	1195	547	0.457741	0.532218	E74-like factor 4 (ets domain transcription factor)
212501_at	CEBPB	5198	8054	3650	0.453191	0.645394	CCAAT/enhancer binding protein (C/EBP), beta
208960_s_at	KLF6	221	440	192	0.436364	0.502273	Kruppel-like factor 6
200904_at	HLA-E	247	489	213	0.435583	0.505112	major histocompatibility complex, class I, E
215000_s_at	FEZ2	1426	2203	937	0.425329	0.647299	fasciculation and elongation protein zeta 2 (zygin II)
200814_at	PSME1	1365	1748	675	0.386156	0.780892	proteasome (prosome, macropain) activator subunit 1 (PA28 alpha)
202307_s_at	TAP1	514	884	337	0.381222	0.581448	transporter 1, ATP-binding cassette, sub-family B (MDR/TAP)
204004_at	PAWR	745	1459	544	0.372858	0.510624	PRKC, apoptosis, WT1, regulator
211063_s_at	NCK1	173	311	113	0.363344	0.55627	NCK adaptor protein 1
202455_at	HDAC5	616	581	210	0.361446	1.06024	histone deacetylase 5
208986_at	TCF12	355	586	201	0.343003	0.605802	transcription factor 12 (HTF4, helix-loop-helix transcription factors 4)
219161_s_at	CKLF	195	128	43	0.335938	1.52344	chemokine-like factor
216241_s_at	TCEA1	992	1980	632	0.319192	0.50101	transcription elongation factor A (SII), 1
208078_s_at	TCF8	456	883	245	0.277463	0.516421	transcription factor 8 (represses interleukin 2 expression)
200905_x_at	HLA-E	1363	2675	706	0.263925	0.509533	major histocompatibility complex, class I, E
209575_at	IL10RB	164	327	76	0.232416	0.501529	interleukin 10 receptor, beta
201422_at	IFI30	1355	2395	469	0.195825	0.565762	interferon, gamma-inducible protein 30
protein kinse cascade:
200859_x_at	FLNA	804	1179	582	0.493639	0.681934	filamin A, alpha (actin binding protein 280)
201469_s_at	SHC1	286	507	247	0.487179	0.564103	SHC (Src homology 2 domain containing) transforming protein 1
203266_s_at	MAP2K4	368	454	221	0.486784	0.810573	mitogen-activated protein kinase kinase 4
205026_at	STAT5B	77	130	62	0.476923	0.592308	signal transducer and activator of transcription 5B
209018_s_at	PINK1	504	861	403	0.46806	0.585366	PTEN induced putative kinase 1
203005_at	LTBR	341	473	220	0.465116	0.72093	lymphotoxin beta receptor (TNFR superfamily, member 3)
201783_s_at	RELA	357	712	328	0.460674	0.501404	v-rel reticuloendotheliosis viral oncogene homolog A, nuclear factor of kappa light polypeptide gene enhancer in B-cells 3, p65 (avian)
218193_s_at	GOLT1B	290	538	246	0.457249	0.539033	golgi transport 1 homolog B (S. cerevisiae)
205214_at	STK17B	79	134	61	0.455224	0.589552	serine/threonine kinase 17b (apoptosis-inducing)
214752_x_at	FLNA	881	1171	525	0.448335	0.752348	filamin A, alpha (actin binding protein 280)
221732_at	CANT1	1259	1464	649	0.443306	0.859973	calcium activated nucleotidase 1
215411_s_at	TRAF3IP2	645	826	366	0.443099	0.780872	TRAF3 interacting protein 2
219513_s_at	SH2D3A	125	201	89	0.442786	0.621891	SH2 domain containing 3A
46323_at	CANT1	653	753	331	0.439575	0.867198	calcium activated nucleotidase 1
214853_s_at	SHC1	2149	2566	1123	0.437646	0.83749	SHC (Src homology 2 domain containing) transforming protein 1
200887_s_at	STAT1	1496	2624	1090	0.415396	0.570122	signal transducer and activator of transcription 1, 91kDa
201444_s_at	ATP6AP2	617	1216	477	0.39227	0.507401	ATPase, H+ transporting, lysosomal accessory protein 2
212688_at	PIK3CB	695	839	307	0.365912	0.828367	phosphoinositide-3-kinase, catalytic, beta polypeptide
203182_s_at	SRPK2	189	148	53	0.358108	1.27703	SFRS protein kinase 2
209969_s_at	STAT1	333	624	215	0.344551	0.533654	signal transducer and activator of transcription 1, 91kDa
207643_s_at	TNFRSF1A	690	1222	420	0.343699	0.564648	tumor necrosis factor receptor superfamily, member 1A
201443_s_at	ATP6AP2	914	1200	390	0.325	0.761667	ATPase, H+ transporting, lysosomal accessory protein 2
202076_at	BIRC2	778	1023	293	0.286413	0.760508	baculoviral IAP repeat-containing 2
208078_s_at	TCF8	456	883	245	0.277463	0.516421	transcription factor 8 (represses interleukin 2 expression)
218205_s_at	MKNK2	1517	2706	548	0.202513	0.560606	MAP kinase interacting serine/threonine kinase 2
201667_at	GJA1	532	803	33	0.0410959	0.662516	gap junction protein, alpha 1, 43kDa (connexin 43)
ubiquitin cycle
203636_at	MID1	353	234	116	0.495726	1.50855	midline 1 (Opitz/BBB syndrome)
212403_at	UBE3B	283	466	230	0.493562	0.607296	ubiquitin protein ligase E3B
201878_at	ARIH1	93	186	91	0.489247	0.5	ariadne homolog, ubiquitin-conjugating enzyme E2 binding protein, 1 (Drosophila)
212540_at	CDC34	659	798	389	0.487469	0.825815	cell division cycle 34
205310_at	FBXO46	315	428	207	0.483645	0.735981	F-box protein 46
209096_at	UBE2V2	463	790	380	0.481013	0.586076	ubiquitin-conjugating enzyme E2 variant 2
217094_s_at	ITCH	414	662	313	0.47281	0.625378	itchy homolog E3 ubiquitin protein ligase (mouse)
201100_s_at	USP9X	946	1442	680	0.471567	0.656033	ubiquitin specific peptidase 9, X-linked (fat facets-like, Drosophila)
212666_at	SMURF1	432	613	289	0.471452	0.704731	SMAD specific E3 ubiquitin protein ligase 1
202204_s_at	AMFR	278	365	167	0.457534	0.761644	autocrine motility factor receptor
212756_s_at	UBR2	358	570	259	0.454386	0.62807	ubiquitin protein ligase E3 component n-recognin 2
200667_at	UBE2D3	909	1609	711	0.441889	0.564947	ubiquitin-conjugating enzyme E2D 3 (UBC4/5 homolog, yeast)
219863_at	HERC5	338	669	293	0.437967	0.505232	hect domain and RLD 5
211950_at	RBAF600	1147	1755	758	0.431909	0.653561	NA
204022_at	WWP2	470	449	190	0.423163	1.04677	WW domain containing E3 ubiquitin protein ligase 2
211800_s_at	USP4	269	433	183	0.422633	0.621247	ubiquitin specific peptidase 4 (proto-oncogene)
202653_s_at	MARCH7	278	530	218	0.411321	0.524528	membrane-associated ring finger (C3HC4) 7
213026_at	ATG12	402	486	197	0.40535	0.82716	ATG12 autophagy related 12 homolog (S. cerevisiae)
201881_s_at	ARIH1	241	454	184	0.405286	0.530837	ariadne homolog, ubiquitin-conjugating enzyme E2 binding protein, 1 (Drosophila)
209115_at	UBE1C	305	420	169	0.402381	0.72619	ubiquitin-activating enzyme E1C (UBA3 homolog, yeast)
202347_s_at	HIP2	1394	2175	851	0.391264	0.64092	huntingtin interacting protein 2
209744_x_at	ITCH	616	1062	403	0.379473	0.580038	itchy homolog E3 ubiquitin protein ligase (mouse)
208882_s_at	EDD1	266	436	164	0.376147	0.610092	E3 ubiquitin protein ligase, HECT domain containing, 1
212781_at	RBBP6	289	537	201	0.374302	0.538175	retinoblastoma binding protein 6
211764_s_at	UBE2D1	122	231	84	0.363636	0.528139	ubiquitin-conjugating enzyme E2D 1 (UBC4/5 homolog, yeast)
201932_at	LRRC41	424	613	216	0.352365	0.69168	leucine rich repeat containing 41
208988_at	FBXL11	159	203	70	0.344828	0.783251	F-box and leucine-rich repeat protein 11
209111_at	RNF5	263	424	145	0.341981	0.620283	ring finger protein 5
212601_at	ZZEF1	252	486	165	0.339506	0.518519	zinc finger, ZZ-type with EF-hand domain 1
203531_at	CUL5	290	448	149	0.332589	0.647321	cullin 5
201880_at	ARIH1	189	358	114	0.318436	0.527933	ariadne homolog, ubiquitin-conjugating enzyme E2 binding protein, 1 (Drosophila)
202682_s_at	USP4	238	406	96	0.236453	0.586207	ubiquitin specific peptidase 4 (proto-oncogene)
multicellular organismal process
209903_s_at	ATR	176	182	91	0.5	0.967033	ataxia telangiectasia and Rad3 related
211165_x_at	EPHB2	118	218	109	0.5	0.541284	EPH receptor B2
201957_at	PPP1R12B	385	417	207	0.496403	0.923261	protein phosphatase 1, regulatory (inhibitor) subunit 12B
208961_s_at	KLF6	529	784	389	0.496173	0.674745	Kruppel-like factor 6
201603_at	PPP1R12A	324	377	187	0.496021	0.859416	protein phosphatase 1, regulatory (inhibitor) subunit 12A
203636_at	MID1	353	234	116	0.495726	1.50855	midline 1 (Opitz/BBB syndrome)
213183_s_at	CDKN1C	57	107	53	0.495327	0.53271	cyclin-dependent kinase inhibitor 1C (p57, Kip2)
200859_x_at	FLNA	804	1179	582	0.493639	0.681934	filamin A, alpha (actin binding protein 280)
202409_at	LOC492304	5064	7489	3675	0.49072	0.676192	NA
564_at	GNA11	361	546	266	0.487179	0.661172	guanine nucleotide binding protein (G protein), alpha 11 (Gq class)
202960_s_at	MUT	336	327	158	0.48318	1.02752	methylmalonyl Coenzyme A mutase
206857_s_at	FKBP1B	166	139	67	0.482014	1.19424	FK506 binding protein 1B, 12.6 kDa
200868_s_at	ZNF313	701	1029	495	0.48105	0.681244	zinc finger protein 313
213905_x_at	BGN	103	206	99	0.480583	0.5	biglycan
214937_x_at	PCM1	242	361	173	0.479224	0.67036	pericentriolar material 1
212636_at	QKI	398	748	358	0.47861	0.532086	quaking homolog, KH domain RNA binding (mouse)
208684_at	COPA	1781	3005	1437	0.478203	0.592679	coatomer protein complex, subunit alpha
204990_s_at	ITGB4	674	881	421	0.477866	0.76504	integrin, beta 4
205026_at	STAT5B	77	130	62	0.476923	0.592308	signal transducer and activator of transcription 5B
202049_s_at	ZNF262	242	258	122	0.472868	0.937984	zinc finger protein 262
201236_s_at	BTG2	1563	2451	1159	0.472868	0.637699	BTG family, member 2
217809_at	BZW2	4140	7385	3486	0.472038	0.560596	basic leucine zipper and W2 domains 2
212666_at	SMURF1	432	613	289	0.471452	0.704731	SMAD specific E3 ubiquitin protein ligase 1
200609_s_at	WDR1	1254	2380	1106	0.464706	0.526891	WD repeat domain 1
201319_at	MRCL3	454	829	385	0.464415	0.547648	NA
219439_at	C1GALT1	105	196	91	0.464286	0.535714	core 1 synthase, glycoprotein-N-acetylgalactosamine 3-beta-galactosyltransferase, 1
202552_s_at	CRIM1	134	231	107	0.463203	0.580087	cysteine rich transmembrane BMP regulator 1 (chordin-like)
203988_s_at	FUT8	1169	834	386	0.46283	1.40168	fucosyltransferase 8 (alpha (1,6) fucosyltransferase)
40562_at	GNA11	329	428	198	0.462617	0.768692	guanine nucleotide binding protein (G protein), alpha 11 (Gq class)
212769_at	TLE3	372	332	153	0.460843	1.12048	transducin-like enhancer of split 3 (E(sp1) homolog, Drosophila)
201783_s_at	RELA	357	712	328	0.460674	0.501404	v-rel reticuloendotheliosis viral oncogene homolog A, nuclear factor of kappa light polypeptide gene enhancer in B-cells 3, p65 (avian)
209604_s_at	GATA3	7422	9864	4542	0.460462	0.752433	GATA binding protein 3
212501_at	CEBPB	5198	8054	3650	0.453191	0.645394	CCAAT/enhancer binding protein (C/EBP), beta
214752_x_at	FLNA	881	1171	525	0.448335	0.752348	filamin A, alpha (actin binding protein 280)
215812_s_at	SLC6A10	372	638	285	0.446708	0.583072	solute carrier family 6 (neurotransmitter transporter, creatine), member 10
212024_x_at	FLII	764	1072	478	0.445896	0.712687	flightless I homolog (Drosophila)
201318_s_at	MRCL3	2042	3925	1749	0.445605	0.520255	NA
202410_x_at	IGF2	707	1132	504	0.44523	0.624558	insulin-like growth factor 2 (somatomedin A)
217729_s_at	AES	505	698	307	0.439828	0.723496	amino-terminal enhancer of split
208960_s_at	KLF6	221	440	192	0.436364	0.502273	Kruppel-like factor 6
213944_x_at	GNA11	514	1001	436	0.435564	0.513487	guanine nucleotide binding protein (G protein), alpha 11 (Gq class)
200611_s_at	WDR1	2173	3926	1710	0.435558	0.55349	WD repeat domain 1
204206_at	MNT	334	356	155	0.435393	0.938202	MAX binding protein
213698_at	ZMYM6	177	193	84	0.435233	0.917098	zinc finger, MYM-type 6
216194_s_at	CKAP1	753	617	268	0.43436	1.22042	cytoskeleton associated protein 1
203075_at	SMAD2	481	674	292	0.433234	0.71365	SMAD, mothers against DPP homolog 2 (Drosophila)
214471_x_at	LHB	405	744	322	0.432796	0.544355	luteinizing hormone beta polypeptide
208613_s_at	FLNB	1251	2190	947	0.43242	0.571233	filamin B, beta (actin binding protein 278)
202826_at	SPINT1	1099	1784	768	0.430493	0.616031	serine peptidase inhibitor, Kunitz type 1
209333_at	ULK1	383	597	257	0.430486	0.641541	unc-51-like kinase 1 (C. elegans)
201192_s_at	PITPNA	542	844	361	0.427725	0.64218	phosphatidylinositol transfer protein, alpha
215000_s_at	FEZ2	1426	2203	937	0.425329	0.647299	fasciculation and elongation protein zeta 2 (zygin II)
200648_s_at	GLUL	624	762	312	0.409449	0.818898	glutamate-ammonia ligase (glutamine synthase)
215001_s_at	GLUL	3133	3301	1332	0.403514	0.949106	glutamate-ammonia ligase (glutamine synthase)
202174_s_at	PCM1	514	921	369	0.400651	0.558089	pericentriolar material 1
210881_s_at	IGF2	430	744	295	0.396505	0.577957	insulin-like growth factor 2 (somatomedin A)
209694_at	PTS	1147	1882	742	0.394261	0.609458	6-pyruvoyltetrahydropterin synthase
201444_s_at	ATP6AP2	617	1216	477	0.39227	0.507401	ATPase, H+ transporting, lysosomal accessory protein 2
213568_at	OSR2	74	125	49	0.392	0.592	odd-skipped related 2 (Drosophila)
203774_at	MTR	207	288	111	0.385417	0.71875	5-methyltetrahydrofolate-homocysteine methyltransferase
205603_s_at	DIAPH2	92	146	56	0.383562	0.630137	diaphanous homolog 2 (Drosophila)
202013_s_at	EXT2	285	466	178	0.381974	0.611588	exostoses (multiple) 2
203946_s_at	ARG2	144	124	47	0.379032	1.16129	arginase, type II
209357_at	CITED2	926	1380	519	0.376087	0.671014	Cbp/p300-interacting transactivator, with Glu/Asp-rich carboxy-terminal domain, 2
200604_s_at	PRKAR1A	385	583	218	0.373928	0.660377	protein kinase, cAMP-dependent, regulatory, type I, alpha (tissue specific extinguisher 1)
216836_s_at	ERBB2	741	1076	402	0.373606	0.688662	v-erb-b2 erythroblastic leukemia viral oncogene homolog 2, neuro/glioblastoma derived oncogene homolog (avian)
204004_at	PAWR	745	1459	544	0.372858	0.510624	PRKC, apoptosis, WT1, regulator
209033_s_at	DYRK1A	1329	1752	650	0.371005	0.758562	dual-specificity tyrosine-(Y)-phosphorylation regulated kinase 1A
222065_s_at	FLII	309	549	203	0.369763	0.562842	flightless I homolog (Drosophila)
212688_at	PIK3CB	695	839	307	0.365912	0.828367	phosphoinositide-3-kinase, catalytic, beta polypeptide
202544_at	GMFB	1137	1555	567	0.36463	0.73119	glia maturation factor, beta
211063_s_at	NCK1	173	311	113	0.363344	0.55627	NCK adaptor protein 1
208921_s_at	SRI	2409	3686	1337	0.362724	0.653554	sorcin
218458_at	GMCL1L	222	384	139	0.361979	0.578125	NA
202455_at	HDAC5	616	581	210	0.361446	1.06024	histone deacetylase 5
214743_at	CUTL1	334	623	221	0.354735	0.536116	cut-like 1, CCAAT displacement protein (Drosophila)
203986_at	GENX-3414	151	232	80	0.344828	0.650862	NA
208986_at	TCF12	355	586	201	0.343003	0.605802	transcription factor 12 (HTF4, helix-loop-helix transcription factors 4)
200603_at	PRKAR1A	637	1037	347	0.334619	0.614272	protein kinase, cAMP-dependent, regulatory, type I, alpha (tissue specific extinguisher 1)
203925_at	GCLM	699	1247	416	0.333601	0.560545	glutamate-cysteine ligase, modifier subunit
201443_s_at	ATP6AP2	914	1200	390	0.325	0.761667	ATPase, H+ transporting, lysosomal accessory protein 2
208093_s_at	NDEL1	564	1072	346	0.322761	0.526119	nudE nuclear distribution gene E homolog like 1 (A. nidulans)
216241_s_at	TCEA1	992	1980	632	0.319192	0.50101	transcription elongation factor A (SII), 1
207318_s_at	CDC2L5	425	651	207	0.317972	0.652842	cell division cycle 2-like 5 (cholinesterase-related cell division controller)
37152_at	PPARD	783	783	242	0.309068	1	peroxisome proliferative activated receptor, delta
202286_s_at	TACSTD2	569	1090	325	0.298165	0.522018	tumor-associated calcium signal transducer 2
202076_at	BIRC2	778	1023	293	0.286413	0.760508	baculoviral IAP repeat-containing 2
208634_s_at	MACF1	501	991	279	0.281534	0.50555	microtubule-actin crosslinking factor 1
208078_s_at	TCF8	456	883	245	0.277463	0.516421	transcription factor 8 (represses interleukin 2 expression)
200602_at	APP	540	956	250	0.261506	0.564854	amyloid beta (A4) precursor protein (peptidase nexin-II, Alzheimer disease)
209575_at	IL10RB	164	327	76	0.232416	0.501529	interleukin 10 receptor, beta
202219_at	SLC6A8	500	900	205	0.227778	0.555556	solute carrier family 6 (neurotransmitter transporter, creatine), member 8
202600_s_at	NRIP1	788	1540	342	0.222078	0.511688	nuclear receptor interacting protein 1
202133_at	WWTR1	283	423	88	0.208038	0.669031	WW domain containing transcription regulator 1
209602_s_at	GATA3	1285	1932	389	0.201346	0.665114	GATA binding protein 3
202599_s_at	NRIP1	892	1445	285	0.197232	0.617301	nuclear receptor interacting protein 1
209603_at	GATA3	1027	1269	244	0.192277	0.809299	GATA binding protein 3
201667_at	GJA1	532	803	33	0.0410959	0.662516	gap junction protein, alpha 1, 43kDa (connexin 43)
protein transport:
210406_s_at	RAB6C	1339	2432	1212	0.498355	0.550576	RAB6C, member RAS oncogene family
200859_x_at	FLNA	804	1179	582	0.493639	0.681934	filamin A, alpha (actin binding protein 280)
218221_at	ARNT	80	118	58	0.491525	0.677966	aryl hydrocarbon receptor nuclear translocator
201098_at	COPB2	812	1537	750	0.487964	0.528302	coatomer protein complex, subunit beta 2 (beta prime)
209649_at	STAM2	94	169	82	0.485207	0.556213	signal transducing adaptor molecule (SH3 domain and ITAM motif) 2
213405_at	RAB22A	147	236	114	0.483051	0.622881	RAB22A, member RAS oncogene family
211779_x_at	AP2A2	1062	1217	582	0.478225	0.872638	adaptor-related protein complex 2, alpha 2 subunit
208684_at	COPA	1781	3005	1437	0.478203	0.592679	coatomer protein complex, subunit alpha
202852_s_at	FLJ11506	325	274	130	0.474453	1.18613	NA
217763_s_at	RAB31	1289	1933	909	0.470253	0.666839	RAB31, member RAS oncogene family
202056_at	KPNA1	101	177	83	0.468927	0.570621	karyopherin alpha 1 (importin alpha 5)
209207_s_at	SEC22L1	212	331	155	0.468278	0.640483	SEC22 vesicle trafficking protein-like 1 (S. cerevisiae)
214749_s_at	ARMCX6	1173	690	323	0.468116	1.7	armadillo repeat containing, X-linked 6
202630_at	APPBP2	73	120	56	0.466667	0.608333	amyloid beta precursor protein (cytoplasmic tail) binding protein 2
214257_s_at	SEC22L1	641	1109	515	0.464382	0.577998	SEC22 vesicle trafficking protein-like 1 (S. cerevisiae)
218193_s_at	GOLT1B	290	538	246	0.457249	0.539033	golgi transport 1 homolog B (S. cerevisiae)
214752_x_at	FLNA	881	1171	525	0.448335	0.752348	filamin A, alpha (actin binding protein 280)
219402_s_at	DERL1	958	1332	597	0.448198	0.719219	Der1-like domain family, member 1
221704_s_at	VPS37B	364	415	186	0.448193	0.877108	vacuolar protein sorting 37B (yeast)
202418_at	YIF1A	1189	1381	615	0.445329	0.86097	Yip1 interacting factor homolog A (S. cerevisiae)
212111_at	STX12	261	309	137	0.443366	0.84466	syntaxin 12
221499_s_at	STX16	521	375	163	0.434667	1.38933	syntaxin 16
218085_at	CHMP5	447	646	279	0.431889	0.69195	chromatin modifying protein 5
201807_at	VPS26	1107	2099	901	0.429252	0.527394	vacuolar protein sorting 26 (yeast)
202537_s_at	CHMP2B	373	730	311	0.426027	0.510959	chromatin modifying protein 2B
203630_s_at	COG5	255	348	148	0.425287	0.732759	component of oligomeric golgi complex 5
200887_s_at	STAT1	1496	2624	1090	0.415396	0.570122	signal transducer and activator of transcription 1, 91kDa
213021_at	GOSR1	148	260	106	0.407692	0.569231	golgi SNAP receptor complex member 1
209953_s_at	CDC37	663	1023	411	0.40176	0.648094	CDC37 cell division cycle 37 homolog (S. cerevisiae)
212632_at	STX7	347	568	227	0.399648	0.610915	syntaxin 7
212112_s_at	STX12	564	1051	418	0.397716	0.536632	syntaxin 12
204630_s_at	GOSR1	633	891	349	0.391695	0.710438	golgi SNAP receptor complex member 1
202307_s_at	TAP1	514	884	337	0.381222	0.581448	transporter 1, ATP-binding cassette, sub-family B (MDR/TAP)
210849_s_at	VPS41	494	851	317	0.372503	0.580494	vacuolar protein sorting 41 (yeast)
203530_s_at	STX4A	457	532	198	0.37218	0.859023	syntaxin 4A (placental)
217749_at	COPG	241	449	163	0.363029	0.536748	coatomer protein complex, subunit gamma
209969_s_at	STAT1	333	624	215	0.344551	0.533654	signal transducer and activator of transcription 1, 91kDa
209206_at	SEC22L1	141	216	74	0.342593	0.652778	SEC22 vesicle trafficking protein-like 1 (S. cerevisiae)
202121_s_at	CHMP2A	932	1523	498	0.326986	0.61195	chromatin modifying protein 2A
208634_s_at	MACF1	501	991	279	0.281534	0.50555	microtubule-actin crosslinking factor 1
202429_s_at	PPP3CA	838	1358	382	0.281296	0.617084	protein phosphatase 3 (formerly 2B), catalytic subunit, alpha isoform (calcineurin A alpha)
202364_at	MXI1	399	689	151	0.219158	0.5791	MAX interactor 1
205573_s_at	SNX7	243	388	57	0.146907	0.626289	sorting nexin 7
others/Unknown:
204497_at	ADCY9	225	180	90	0.5	1.25	adenylate cyclase 9
202027_at	C22orf5	503	616	308	0.5	0.816558	chromosome 22 open reading frame 5
213329_at	SRGAP2	206	268	134	0.5	0.768657	SLIT-ROBO Rho GTPase activating protein 2
205437_at	ZNF211	154	242	121	0.5	0.636364	zinc finger protein 211
221702_s_at	TM2D3	661	829	414	0.499397	0.797346	TM2 domain containing 3
202581_at	HSPA1B	357	649	324	0.49923	0.550077	heat shock 70kDa protein 1B
202832_at	GCC2	454	567	283	0.499118	0.800705	GRIP and coiled-coil domain containing 2
218474_s_at	KCTD5	431	778	388	0.498715	0.553985	potassium channel tetramerisation domain containing 5
41160_at	MBD3	1284	1320	658	0.498485	0.972727	methyl-CpG binding domain protein 3
203250_at	RBM16	438	654	326	0.498471	0.669725	RNA binding motif protein 16
221260_s_at	C12orf22	129	225	112	0.497778	0.573333	chromosome 12 open reading frame 22
201285_at	MKRN1	707	967	481	0.497415	0.731127	makorin, ring finger protein, 1
200854_at	NCOR1	188	296	147	0.496622	0.635135	nuclear receptor co-repressor 1
202322_s_at	GGPS1	690	820	407	0.496341	0.841463	geranylgeranyl diphosphate synthase 1
201990_s_at	CREBL2	72	123	61	0.495935	0.585366	cAMP responsive element binding protein-like 2
201157_s_at	NMT1	974	1172	581	0.495734	0.831058	N-myristoyltransferase 1
202181_at	KIAA0247	253	327	162	0.495413	0.7737	KIAA0247
204172_at	CPOX	491	907	449	0.495039	0.541345	coproporphyrinogen oxidase
200078_s_at	ATP6V0B	1712	2554	1264	0.49491	0.670321	ATPase, H+ transporting, lysosomal 21kDa, V0 subunit c''
213116_at	NEK3	109	190	94	0.494737	0.573684	NIMA (never in mitosis gene a)-related kinase 3
202943_s_at	NAGA	270	281	139	0.494662	0.960854	N-acetylgalactosaminidase, alpha-
38892_at	KIAA0240	89	91	45	0.494505	0.978022	KIAA0240
202421_at	IGSF3	749	951	470	0.494217	0.787592	immunoglobulin superfamily, member 3
212622_at	TMEM41B	713	1283	634	0.494154	0.555729	transmembrane protein 41B
207876_s_at	FLNC	199	322	159	0.493789	0.618012	filamin C, gamma (actin binding protein 280)
218395_at	ACTR6	710	615	303	0.492683	1.15447	ARP6 actin-related protein 6 homolog (yeast)
213101_s_at	ACTR3	4028	7154	3524	0.492592	0.563042	ARP3 actin-related protein 3 homolog (yeast)
218649_x_at	SDCCAG1	257	447	220	0.49217	0.574944	serologically defined colon cancer antigen 1
221493_at	TSPYL1	336	346	170	0.491329	0.971098	TSPY-like 1
209860_s_at	ANXA7	1032	1959	962	0.491067	0.526799	annexin A7
201346_at	ADIPOR2	656	982	482	0.490835	0.668024	adiponectin receptor 2
213671_s_at	MARS	582	1072	525	0.489739	0.54291	methionine-tRNA synthetase
212322_at	SGPL1	228	433	212	0.489607	0.526559	sphingosine-1-phosphate lyase 1
209121_x_at	NR2F2	1640	2253	1103	0.489569	0.727918	nuclear receptor subfamily 2, group F, member 2
218364_at	LRRFIP2	172	278	136	0.489209	0.618705	leucine rich repeat (in FLII) interacting protein 2
202867_s_at	DNAJB12	237	358	175	0.488827	0.662011	DnaJ (Hsp40) homolog, subfamily B, member 12
209093_s_at	GBA	322	391	191	0.488491	0.823529	glucosidase, beta
203880_at	COX17	629	645	315	0.488372	0.975194	COX17 homolog, cytochrome c oxidase assembly protein (yeast)
212311_at	KIAA0746	125	199	97	0.487437	0.628141	NA
213102_at	ACTR3	909	1631	795	0.487431	0.557327	ARP3 actin-related protein 3 homolog (yeast)
217758_s_at	SMBP	921	1643	799	0.486306	0.56056	NA
214455_at	HIST1H2BC	74	101	49	0.485149	0.732673	histone 1, H2bc
204831_at	CDK8	130	200	97	0.485	0.65	cyclin-dependent kinase 8
204391_x_at	TRIM24	189	351	170	0.48433	0.538462	tripartite motif-containing 24
209192_x_at	HTATIP	481	733	355	0.484311	0.656207	HIV-1 Tat interacting protein, 60kDa
218341_at	PPCS	502	635	307	0.483465	0.790551	phosphopantothenoylcysteine synthetase
214714_at	ZNF394	262	302	146	0.483444	0.86755	zinc finger protein 394
218344_s_at	RCOR3	112	145	70	0.482759	0.772414	REST corepressor 3
212436_at	TRIM33	403	686	331	0.482507	0.587464	tripartite motif-containing 33
213508_at	C14orf147	440	633	305	0.481833	0.695103	chromosome 14 open reading frame 147
206034_at	SERPINB8	191	299	144	0.481605	0.638796	serpin peptidase inhibitor, clade B (ovalbumin), member 8
206108_s_at	SFRS6	96	179	86	0.480447	0.536313	splicing factor, arginine/serine-rich 6
218147_s_at	GLT8D1	124	100	48	0.48	1.24	glycosyltransferase 8 domain containing 1
212268_at	SERPINB1	517	674	323	0.479228	0.767062	serpin peptidase inhibitor, clade B (ovalbumin), member 1
201980_s_at	RSU1	416	598	286	0.478261	0.695652	Ras suppressor protein 1
202579_x_at	HMGN4	848	1426	682	0.478261	0.59467	high mobility group nucleosomal binding domain 4
222204_s_at	RRN3	86	136	65	0.477941	0.632353	RRN3 RNA polymerase I transcription factor homolog (yeast)
201189_s_at	ITPR3	386	293	140	0.477816	1.31741	inositol 1,4,5-triphosphate receptor, type 3
209479_at	CCDC28A	396	482	230	0.477178	0.821577	coiled-coil domain containing 28A
219819_s_at	MRPS28	589	711	339	0.476793	0.828411	mitochondrial ribosomal protein S28
202419_at	FVT1	549	445	212	0.476404	1.23371	follicular lymphoma variant translocation 1
208510_s_at	PPARG	608	1142	544	0.476357	0.532399	peroxisome proliferative activated receptor, gamma
214430_at	GLA	579	613	292	0.476346	0.944535	galactosidase, alpha
204373_s_at	CAP350	348	443	211	0.476298	0.785553	NA
213082_s_at	SLC35D2	184	326	155	0.47546	0.564417	solute carrier family 35, member D2
203346_s_at	MTF2	519	621	295	0.47504	0.835749	metal response element binding transcription factor 2
204765_at	ARHGEF5	564	891	423	0.474747	0.632997	Rho guanine nucleotide exchange factor (GEF) 5
201931_at	ETFA	1009	1934	918	0.474664	0.521717	electron-transfer-flavoprotein, alpha polypeptide (glutaric aciduria II)
206656_s_at	MYOD1	1225	1673	794	0.474597	0.732218	myogenic factor 3
200666_s_at	DNAJB1	857	1309	620	0.473644	0.654698	DnaJ (Hsp40) homolog, subfamily B, member 1
208945_s_at	BECN1	269	501	237	0.473054	0.536926	beclin 1 (coiled-coil, myosin-like BCL2 interacting protein)
204032_at	BCAR3	265	313	148	0.472843	0.846645	breast cancer anti-estrogen resistance 3
219024_at	PLEKHA1	175	307	145	0.472313	0.570033	pleckstrin homology domain containing, family A (phosphoinositide binding specific) member 1
221739_at	C19orf10	1700	1944	918	0.472222	0.874486	chromosome 19 open reading frame 10
222243_s_at	TOB2	331	576	272	0.472222	0.574653	transducer of ERBB2, 2
222230_s_at	ACTR10	1003	1660	783	0.471687	0.604217	actin-related protein 10 homolog (S. cerevisiae)
213341_at	FEM1C	108	193	91	0.471503	0.559585	fem-1 homolog c (C.elegans)
217901_at	DSG2	1109	2068	975	0.47147	0.536267	desmoglein 2
203944_x_at	BTN2A1	188	293	138	0.47099	0.641638	butyrophilin, subfamily 2, member A1
201658_at	ARL1	297	398	187	0.469849	0.746231	ADP-ribosylation factor-like 1
204079_at	TPST2	361	347	163	0.469741	1.04035	tyrosylprotein sulfotransferase 2
206632_s_at	APOBEC3B	74	147	69	0.469388	0.503401	apolipoprotein B mRNA editing enzyme, catalytic polypeptide-like 3B
201011_at	RPN1	676	921	432	0.469055	0.733985	ribophorin I
214047_s_at	MBD4	302	305	143	0.468852	0.990164	methyl-CpG binding domain protein 4
201954_at	ARPC1B	3375	2674	1253	0.468586	1.26215	actin related protein 2/3 complex, subunit 1B, 41kDa
203445_s_at	CTDSP2	1586	2123	994	0.468205	0.747056	CTD (carboxy-terminal domain, RNA polymerase II, polypeptide A) small phosphatase 2
212041_at	ATP6V0D1	1992	3256	1524	0.468059	0.611794	ATPase, H+ transporting, lysosomal 38kDa, V0 subunit d isoform 1
217819_at	GOLGA7	1067	1539	720	0.467836	0.693307	golgi autoantigen, golgin subfamily a, 7
218142_s_at	CRBN	408	573	268	0.467714	0.712042	cereblon
215772_x_at	SUCLG2	476	293	137	0.467577	1.62457	succinate-CoA ligase, GDP-forming, beta subunit
207812_s_at	GORASP2	962	1875	876	0.4672	0.513067	golgi reassembly stacking protein 2, 55kDa
212096_s_at	MTUS1	506	972	454	0.467078	0.520576	mitochondrial tumor suppressor 1
205000_at	DDX3Y	467	334	156	0.467066	1.3982	DEAD (Asp-Glu-Ala-Asp) box polypeptide 3, Y-linked
218514_at	FLJ10587	362	664	310	0.466867	0.545181	NA
218676_s_at	PCTP	742	724	337	0.46547	1.02486	phosphatidylcholine transfer protein
201598_s_at	INPPL1	737	1122	520	0.463458	0.656863	inositol polyphosphate phosphatase-like 1
209623_at	MCCC2	623	777	360	0.46332	0.801802	methylcrotonoyl-Coenzyme A carboxylase 2 (beta)
218936_s_at	HSPC128	218	402	186	0.462687	0.542289	NA
204354_at	POT1	270	281	130	0.462633	0.960854	POT1 protection of telomeres 1 homolog (S. pombe)
221267_s_at	C19orf27	1216	881	407	0.461975	1.38025	chromosome 19 open reading frame 27
208393_s_at	RAD50	509	589	272	0.4618	0.864177	RAD50 homolog (S. cerevisiae)
203007_x_at	LYPLA1	1199	2014	930	0.461768	0.595333	lysophospholipase I
221478_at	BNIP3L	419	535	247	0.461682	0.783178	BCL2/adenovirus E1B 19kDa interacting protein 3-like
218908_at	ASPSCR1	404	427	197	0.461358	0.946136	alveolar soft part sarcoma chromosome region, candidate 1
57715_at	FAM26B	150	230	106	0.46087	0.652174	family with sequence similarity 26, member B
218377_s_at	C21orf6	298	562	259	0.460854	0.530249	chromosome 21 open reading frame 6
208647_at	FDFT1	2602	2717	1252	0.460802	0.957674	farnesyl-diphosphate farnesyltransferase 1
201800_s_at	OSBP	587	940	433	0.460638	0.624468	oxysterol binding protein
204872_at	TLE4	292	448	206	0.459821	0.651786	transducin-like enhancer of split 4 (E(sp1) homolog, Drosophila)
202657_s_at	SERTAD2	445	449	206	0.458797	0.991091	SERTA domain containing 2
218323_at	RHOT1	183	155	71	0.458065	1.18065	ras homolog gene family, member T1
209015_s_at	DNAJB6	294	453	207	0.456954	0.649007	DnaJ (Hsp40) homolog, subfamily B, member 6
219423_x_at	TNFRSF25	88	138	63	0.456522	0.637681	tumor necrosis factor receptor superfamily, member 25
209020_at	C20orf111	578	942	430	0.456476	0.613588	chromosome 20 open reading frame 111
201360_at	CST3	880	756	345	0.456349	1.16402	cystatin C (amyloid angiopathy and cerebral hemorrhage)
212204_at	DKFZP564G2022	909	1369	624	0.455807	0.663988	NA
218972_at	TTC17	183	334	152	0.45509	0.547904	tetratricopeptide repeat domain 17
200968_s_at	PPIB	1489	2697	1227	0.45495	0.552095	peptidylprolyl isomerase B (cyclophilin B)
55093_at	CSGlcA-T	382	543	247	0.45488	0.703499	NA
221771_s_at	HSMPP8	312	275	125	0.454545	1.13455	NA
218465_at	TMEM33	238	460	209	0.454348	0.517391	transmembrane protein 33
212334_at	GNS	1082	1266	575	0.454186	0.85466	glucosamine (N-acetyl)-6-sulfatase (Sanfilippo disease IIID)
219242_at	Cep63	141	251	114	0.454183	0.561753	NA
219405_at	TRIM68	108	174	79	0.454023	0.62069	tripartite motif-containing 68
201334_s_at	ARHGEF12	436	848	385	0.454009	0.514151	Rho guanine nucleotide exchange factor (GEF) 12
221826_at	ANGEL2	81	152	69	0.453947	0.532895	angel homolog 2 (Drosophila)
203159_at	GLS	264	401	182	0.453865	0.658354	glutaminase
213118_at	KIAA0701	96	126	57	0.452381	0.761905	NA
218204_s_at	FYCO1	80	115	52	0.452174	0.695652	FYVE and coiled-coil domain containing 1
219366_at	AVEN	295	403	182	0.451613	0.73201	apoptosis, caspase activation inhibitor
212408_at	TOR1AIP1	452	694	313	0.451009	0.651297	torsin A interacting protein 1
203247_s_at	ZNF24	343	635	286	0.450394	0.540157	zinc finger protein 24 (KOX 17)
219600_s_at	TMEM50B	328	311	140	0.450161	1.05466	transmembrane protein 50B
218608_at	ATP13A2	202	329	148	0.449848	0.613982	ATPase type 13A2
202658_at	PEX11B	387	252	113	0.448413	1.53571	peroxisomal biogenesis factor 11B
202683_s_at	RNMT	383	435	195	0.448276	0.88046	RNA (guanine-7-) methyltransferase
218627_at	FLJ11259	620	837	375	0.448029	0.740741	NA
208809_s_at	C6orf62	684	1288	577	0.447981	0.531056	chromosome 6 open reading frame 62
217908_s_at	IQWD1	351	567	254	0.447972	0.619048	IQ motif and WD repeats 1
214583_at	RSC1A1	61	114	51	0.447368	0.535088	regulatory solute carrier protein, family 1, member 1
217947_at	CKLFSF6	1369	2429	1086	0.447098	0.563606	chemokine-like factor superfamily 6
209688_s_at	FLJ10996	176	255	114	0.447059	0.690196	NA
201174_s_at	TERF2IP	355	631	282	0.44691	0.562599	telomeric repeat binding factor 2, interacting protein
212534_at	ZNF24	431	723	323	0.44675	0.596127	zinc finger protein 24 (KOX 17)
212908_at	DNAJC16	292	553	247	0.446655	0.528029	DnaJ (Hsp40) homolog, subfamily C, member 16
204168_at	MGST2	198	354	158	0.446328	0.559322	microsomal glutathione S-transferase 2
212200_at	KIAA0692	178	332	148	0.445783	0.536145	NA
214753_at	PFAAP5	136	184	82	0.445652	0.73913	NA
213455_at	LOC92689	180	312	139	0.445513	0.576923	NA
203020_at	RABGAP1L	243	265	118	0.445283	0.916981	RAB GTPase activating protein 1-like
221543_s_at	SPFH2	588	405	180	0.444444	1.45185	SPFH domain family, member 2
201655_s_at	HSPG2	939	1208	536	0.443709	0.777318	heparan sulfate proteoglycan 2 (perlecan)
201987_at	THRAP1	425	665	295	0.443609	0.639098	thyroid hormone receptor associated protein 1
219911_s_at	SLCO4A1	1621	955	423	0.442932	1.69738	solute carrier organic anion transporter family, member 4A1
218396_at	VPS13C	161	278	123	0.442446	0.579137	vacuolar protein sorting 13C (yeast)
218237_s_at	SLC38A1	1503	2891	1278	0.442062	0.519889	solute carrier family 38, member 1
216483_s_at	C19orf10	719	955	422	0.441885	0.75288	chromosome 19 open reading frame 10
210958_s_at	MAST4	408	652	288	0.441718	0.625767	microtubule associated serine/threonine kinase family member 4
213280_at	GARNL4	159	274	121	0.441606	0.580292	GTPase activating Rap/RanGAP domain-like 4
202119_s_at	CPNE3	563	531	234	0.440678	1.06026	copine III
209911_x_at	HIST1H2BD	765	1111	489	0.440144	0.688569	histone 1, H2bd
207469_s_at	PIR	161	207	91	0.439614	0.777778	pirin (iron-binding nuclear protein)
44702_at	SYDE1	640	1161	510	0.439276	0.551249	synapse defective 1, Rho GTPase, homolog 1 (C. elegans)
206874_s_at	SLK	160	212	93	0.438679	0.754717	STE20-like kinase (yeast)
212476_at	CENTB2	163	269	118	0.438662	0.605948	centaurin, beta 2
213485_s_at	ABCC10	347	326	143	0.43865	1.06442	ATP-binding cassette, sub-family C (CFTR/MRP), member 10
213361_at	TDRD7	116	190	83	0.436842	0.610526	tudor domain containing 7
218090_s_at	BRWD2	206	300	131	0.436667	0.686667	bromodomain and WD repeat domain containing 2
209157_at	DNAJA2	604	1015	443	0.436453	0.595074	DnaJ (Hsp40) homolog, subfamily A, member 2
201620_at	MBTPS1	602	757	330	0.435931	0.795244	membrane-bound transcription factor peptidase, site 1
219410_at	TMEM45A	61	117	51	0.435897	0.521368	transmembrane protein 45A
218018_at	PDXK	367	537	234	0.435754	0.683426	pyridoxal (pyridoxine, vitamin B6) kinase
203353_s_at	MBD1	448	661	288	0.435703	0.677761	methyl-CpG binding domain protein 1
210970_s_at	IBTK	118	180	78	0.433333	0.655556	inhibitor of Bruton agammaglobulinemia tyrosine kinase
213734_at	WSB2	97	157	68	0.433121	0.617834	WD repeat and SOCS box-containing 2
200844_s_at	PRDX6	6438	9453	4090	0.432667	0.681054	peroxiredoxin 6
205474_at	CRLF3	493	797	344	0.431619	0.61857	cytokine receptor-like factor 3
217898_at	C15orf24	628	1138	491	0.431459	0.551845	chromosome 15 open reading frame 24
218854_at	SART2	699	714	307	0.429972	0.978992	squamous cell carcinoma antigen recognized by T cells 2
212971_at	CARS	1952	3296	1417	0.429915	0.592233	cysteinyl-tRNA synthetase
202314_at	CYP51A1	155	142	61	0.429577	1.09155	cytochrome P450, family 51, subfamily A, polypeptide 1
201425_at	ALDH2	325	543	233	0.429098	0.598527	aldehyde dehydrogenase 2 family (mitochondrial)
221479_s_at	BNIP3L	902	1678	720	0.429082	0.537545	BCL2/adenovirus E1B 19kDa interacting protein 3-like
216338_s_at	YIPF3	361	436	187	0.428899	0.827982	Yip1 domain family, member 3
212146_at	PLEKHM2	270	411	176	0.428224	0.656934	pleckstrin homology domain containing, family M (with RUN domain) member 2
210719_s_at	HMG20B	504	624	267	0.427885	0.807692	high-mobility group 20B
219045_at	RHOF	99	194	83	0.427835	0.510309	ras homolog gene family, member F (in filopodia)
202836_s_at	TXNL4A	1747	1379	589	0.427121	1.26686	thioredoxin-like 4A
221190_s_at	C18orf8	157	288	123	0.427083	0.545139	chromosome 18 open reading frame 8
218019_s_at	NA	476	623	266	0.426966	0.764045	NA
204182_s_at	ZNF297B	202	340	145	0.426471	0.594118	zinc finger protein 297B
203207_s_at	MTFR1	224	380	162	0.426316	0.589474	mitochondrial fission regulator 1
200625_s_at	CAP1	3537	6029	2568	0.425941	0.586664	CAP, adenylate cyclase-associated protein 1 (yeast)
202223_at	ITM1	291	552	235	0.425725	0.527174	integral membrane protein 1
221804_s_at	FAM45A	690	987	420	0.425532	0.699088	family with sequence similarity 45, member A
221988_at	MGC2747	144	181	77	0.425414	0.79558	NA
219363_s_at	MTERFD1	152	268	114	0.425373	0.567164	MTERF domain containing 1
202447_at	DECR1	247	240	102	0.425	1.02917	2,4-dienoyl CoA reductase 1, mitochondrial
201057_s_at	GOLGB1	691	1289	546	0.423584	0.536074	golgi autoantigen, golgin subfamily b, macrogolgin (with transmembrane signal), 1
220289_s_at	AIM1L	359	581	246	0.423408	0.6179	absent in melanoma 1-like
213000_at	MORC3	107	192	81	0.421875	0.557292	MORC family CW-type zinc finger 3
201017_at	EIF1AX	186	275	116	0.421818	0.676364	eukaryotic translation initiation factor 1A, X-linked
201940_at	CPD	154	280	118	0.421429	0.55	carboxypeptidase D
213143_at	LOC257407	844	900	379	0.421111	0.937778	NA
212812_at	NA	285	523	220	0.42065	0.544933	NA
201751_at	KIAA0063	466	881	370	0.419977	0.528944	NA
213349_at	TMCC1	373	427	179	0.419204	0.873536	transmembrane and coiled-coil domain family 1
210312_s_at	IFT20	472	764	320	0.418848	0.617801	NA
213804_at	INPP5B	311	301	126	0.418605	1.03322	inositol polyphosphate-5-phosphatase, 75kDa
209028_s_at	ABI1	200	239	100	0.41841	0.83682	abl-interactor 1
209409_at	GRB10	406	550	230	0.418182	0.738182	growth factor receptor-bound protein 10
203983_at	TSNAX	239	261	109	0.417625	0.915709	translin-associated factor X
204083_s_at	TPM2	161	103	43	0.417476	1.56311	tropomyosin 2 (beta)
209218_at	SQLE	1668	2828	1180	0.417256	0.589816	squalene epoxidase
218769_s_at	ANKRA2	340	343	143	0.41691	0.991254	ankyrin repeat, family A (RFXANK-like), 2
209017_s_at	PRSS15	957	1158	482	0.416235	0.826425	protease, serine, 15
212194_s_at	TM9SF4	326	356	148	0.41573	0.91573	transmembrane 9 superfamily protein member 4
221761_at	ADSS	573	753	313	0.415671	0.760956	adenylosuccinate synthase
201594_s_at	PPP4R1	1190	2084	865	0.415067	0.571017	protein phosphatase 4, regulatory subunit 1
202489_s_at	FXYD3	607	1058	439	0.414934	0.573724	FXYD domain containing ion transport regulator 3
203594_at	RTCD1	764	854	354	0.41452	0.894614	RNA terminal phosphate cyclase domain 1
213294_at	FLJ38348	382	748	310	0.414439	0.510695	NA
212890_at	MGC15523	896	906	375	0.413907	0.988962	NA
208407_s_at	CTNND1	290	283	117	0.413428	1.02473	catenin (cadherin-associated protein), delta 1
212496_s_at	JMJD2B	766	699	288	0.412017	1.09585	jumonji domain containing 2B
201494_at	PRCP	806	1098	452	0.411658	0.734062	prolylcarboxypeptidase (angiotensinase C)
209845_at	MKRN1	407	542	223	0.411439	0.750923	makorin, ring finger protein, 1
212183_at	NUDT4	244	411	169	0.411192	0.593674	nudix (nucleoside diphosphate linked moiety X)-type motif 4
208928_at	POR	606	713	293	0.41094	0.84993	P450 (cytochrome) oxidoreductase
221843_s_at	KIAA1609	308	336	138	0.410714	0.916667	NA
219290_x_at	DAPP1	232	361	148	0.409972	0.642659	dual adaptor of phosphotyrosine and 3-phosphoinositides
212733_at	KIAA0226	162	222	91	0.40991	0.72973	KIAA0226
202582_s_at	RANBP9	756	1098	449	0.408925	0.688525	RAN binding protein 9
205047_s_at	ASNS	1504	1976	808	0.408907	0.761134	asparagine synthetase
201412_at	LRP10	1172	1619	661	0.408277	0.723904	low density lipoprotein receptor-related protein 10
212007_at	UBXD2	946	1010	412	0.407921	0.936634	UBX domain containing 2
210817_s_at	NDP52	913	1550	631	0.407097	0.589032	NA
221517_s_at	CRSP6	445	767	312	0.40678	0.580183	cofactor required for Sp1 transcriptional activation, subunit 6, 77kDa
217118_s_at	C22orf9	536	448	182	0.40625	1.19643	chromosome 22 open reading frame 9
213134_x_at	BTG3	1164	1473	598	0.405974	0.790224	BTG family, member 3
213208_at	KIAA0240	120	138	56	0.405797	0.869565	KIAA0240
204566_at	PPM1D	227	368	149	0.404891	0.616848	protein phosphatase 1D magnesium-dependent, delta isoform
213572_s_at	SERPINB1	266	319	129	0.404389	0.833856	serpin peptidase inhibitor, clade B (ovalbumin), member 1
213531_s_at	ZRANB3	960	1739	699	0.401955	0.552041	zinc finger, RAN-binding domain containing 3
221449_s_at	CDA08	1435	2388	949	0.397404	0.600921	NA
202561_at	TNKS	82	151	60	0.397351	0.543046	tankyrase, TRF1-interacting ankyrin-related ADP-ribose polymerase
220750_s_at	LEPRE1	219	313	124	0.396166	0.699681	leucine proline-enriched proteoglycan (leprecan) 1
218855_at	GPR175	291	432	171	0.395833	0.673611	G protein-coupled receptor 175
220757_s_at	UBXD1	207	235	93	0.395745	0.880851	UBX domain containing 1
205684_s_at	C9orf55	198	187	74	0.395722	1.05882	chromosome 9 open reading frame 55
218549_s_at	FAM82B	585	635	251	0.395276	0.92126	family with sequence similarity 82, member B
221749_at	YTHDF3	352	570	225	0.394737	0.617544	YTH domain family, member 3
209191_at	TUBB6	3048	4281	1689	0.394534	0.711983	tubulin, beta 6
200761_s_at	ARL6IP5	1021	1680	662	0.394048	0.607738	ADP-ribosylation-like factor 6 interacting protein 5
218059_at	ZNF706	1547	2842	1117	0.393033	0.544335	zinc finger protein 706
219064_at	ITIH5	405	530	208	0.392453	0.764151	inter-alpha (globulin) inhibitor H5
221471_at	TDE1	775	1448	568	0.392265	0.535221	tumor differentially expressed 1
203743_s_at	TDG	486	916	359	0.391921	0.530568	thymine-DNA glycosylase
204154_at	CDO1	327	296	116	0.391892	1.10473	cysteine dioxygenase, type I
219426_at	EIF2C3	135	233	91	0.390558	0.579399	eukaryotic translation initiation factor 2C, 3
209786_at	HMGN4	472	628	245	0.390127	0.751592	high mobility group nucleosomal binding domain 4
213275_x_at	CTSB	293	341	133	0.390029	0.859238	cathepsin B
221954_at	C20orf111	234	354	138	0.389831	0.661017	chromosome 20 open reading frame 111
215123_at	LOC348162	251	211	82	0.388626	1.18957	NA
205077_s_at	PIGF	470	431	167	0.387471	1.09049	phosphatidylinositol glycan, class F
212459_x_at	SUCLG2	385	253	98	0.387352	1.52174	succinate-CoA ligase, GDP-forming, beta subunit
209624_s_at	MCCC2	109	199	77	0.386935	0.547739	methylcrotonoyl-Coenzyme A carboxylase 2 (beta)
216607_s_at	CYP51P2	304	457	176	0.38512	0.665208	NA
220495_s_at	C5orf14	240	426	164	0.384977	0.56338	chromosome 5 open reading frame 14
203590_at	DNCLI2	906	1586	609	0.383985	0.571248	dynein, cytoplasmic, light intermediate polypeptide 2
203857_s_at	PDIA5	543	1057	405	0.38316	0.513718	protein disulfide isomerase family A, member 5
221539_at	EIF4EBP1	701	906	347	0.383002	0.773731	eukaryotic translation initiation factor 4E binding protein 1
203853_s_at	GAB2	921	1391	531	0.38174	0.662114	GRB2-associated binding protein 2
207966_s_at	GLG1	1230	931	355	0.38131	1.32116	golgi apparatus protein 1
203164_at	SLC33A1	292	391	149	0.381074	0.746803	solute carrier family 33 (acetyl-CoA transporter), member 1
202160_at	CREBBP	295	567	216	0.380952	0.520282	CREB binding protein (Rubinstein-Taybi syndrome)
206770_s_at	SLC35A3	146	239	91	0.380753	0.610879	solute carrier family 35 (UDP-N-acetylglucosamine (UDP-GlcNAc) transporter), member A3
209288_s_at	CDC42EP3	179	300	114	0.38	0.596667	CDC42 effector protein (Rho GTPase binding) 3
219520_s_at	KIAA1280	545	558	212	0.379928	0.976703	NA
219523_s_at	ODZ3	739	669	254	0.379671	1.10463	odz, odd Oz/ten-m homolog 3 (Drosophila)
204517_at	PPIC	314	550	208	0.378182	0.570909	peptidylprolyl isomerase C (cyclophilin C)
203583_at	UNC50	794	1406	531	0.377667	0.564723	unc-50 homolog (C. elegans)
212293_at	HIPK1	315	469	176	0.375267	0.671642	homeodomain interacting protein kinase 1
212104_s_at	RBM9	959	1274	477	0.374411	0.752747	RNA binding motif protein 9
221858_at	TBC1D12	153	230	86	0.373913	0.665217	TBC1 domain family, member 12
221571_at	TRAF3	227	268	100	0.373134	0.847015	TNF receptor-associated factor 3
201079_at	SYNGR2	628	805	300	0.372671	0.780124	synaptogyrin 2
202197_at	MTMR3	289	559	208	0.372093	0.516995	myotubularin related protein 3
221504_s_at	ATP6V1H	597	1148	427	0.371951	0.520035	ATPase, H+ transporting, lysosomal 50/57kDa, V1 subunit H
200636_s_at	PTPRF	3033	4070	1512	0.371499	0.745209	protein tyrosine phosphatase, receptor type, F
202386_s_at	LKAP	160	232	86	0.37069	0.689655	NA
204976_s_at	AMMECR1	445	494	183	0.370445	0.90081	Alport syndrome, mental retardation, midface hypoplasia and elliptocytosis chromosomal region, gene 1
203647_s_at	FDX1	1753	3191	1180	0.36979	0.549358	ferredoxin 1
219147_s_at	C9orf95	551	672	248	0.369048	0.81994	chromosome 9 open reading frame 95
214730_s_at	GLG1	1093	1125	415	0.368889	0.971556	golgi apparatus protein 1
205687_at	UBPH	211	388	143	0.368557	0.543814	NA
217943_s_at	RPRC1	866	968	356	0.367769	0.894628	arginine/proline rich coiled-coil 1
200632_s_at	NDRG1	457	726	266	0.366391	0.629477	N-myc downstream regulated gene 1
201999_s_at	TCTEL1	1904	2532	927	0.366114	0.751975	t-complex-associated-testis-expressed 1-like 1
203785_s_at	DDX28	377	443	162	0.365688	0.851016	DEAD (Asp-Glu-Ala-Asp) box polypeptide 28
219938_s_at	PSTPIP2	367	624	228	0.365385	0.588141	proline-serine-threonine phosphatase interacting protein 2
203282_at	GBE1	378	680	247	0.363235	0.555882	glucan (1,4-alpha-), branching enzyme 1 (glycogen branching enzyme, Andersen disease, glycogen storage disease type IV)
212747_at	ANKS1	292	339	123	0.362832	0.861357	ankyrin repeat and sterile alpha motif domain containing 1
213391_at	DPY19L4	117	182	66	0.362637	0.642857	dpy-19-like 4 (C. elegans)
202519_at	MONDOA	76	136	49	0.360294	0.558824	NA
210101_x_at	SH3GLB1	781	1438	518	0.360223	0.543115	SH3-domain GRB2-like endophilin B1
219802_at	FLJ22028	151	203	73	0.359606	0.743842	NA
214326_x_at	JUND	168	326	117	0.358896	0.515337	jun D proto-oncogene
207654_x_at	DR1	1284	973	348	0.357657	1.31963	down-regulator of transcription 1, TBP-binding (negative cofactor 2)
221509_at	DENR	575	1101	392	0.35604	0.522252	density-regulated protein
212474_at	KIAA0241	322	468	165	0.352564	0.688034	NA
212181_s_at	NUDT4	792	1546	545	0.352523	0.51229	nudix (nucleoside diphosphate linked moiety X)-type motif 4
202732_at	PKIG	102	196	69	0.352041	0.520408	protein kinase (cAMP-dependent, catalytic) inhibitor gamma
202597_at	IRF6	665	1222	430	0.351882	0.54419	interferon regulatory factor 6
201160_s_at	CSDA	1973	2411	846	0.350892	0.818333	cold shock domain protein A
218856_at	TNFRSF21	1084	1953	685	0.350742	0.555044	tumor necrosis factor receptor superfamily, member 21
204137_at	TM7SF1	80	160	56	0.35	0.5	transmembrane 7 superfamily member 1 (upregulated in kidney)
205618_at	PRRG1	245	389	136	0.349614	0.62982	proline rich Gla (G-carboxyglutamic acid) 1
200635_s_at	PTPRF	1539	2677	935	0.349272	0.574897	protein tyrosine phosphatase, receptor type, F
218773_s_at	MSRB2	753	464	162	0.349138	1.62284	methionine sulfoxide reductase B2
216044_x_at	FAM69A	122	218	76	0.348624	0.559633	family with sequence similarity 69, member A
204396_s_at	GRK5	64	118	41	0.347458	0.542373	G protein-coupled receptor kinase 5
203116_s_at	FECH	368	527	183	0.347249	0.698292	ferrochelatase (protoporphyria)
35436_at	GOLGA2	216	398	138	0.346734	0.542714	golgi autoantigen, golgin subfamily a, 2
203288_at	KIAA0355	430	746	258	0.345845	0.576408	KIAA0355
201218_at	CTBP2	551	1048	362	0.34542	0.525763	C-terminal binding protein 2
209146_at	SC4MOL	1481	1688	583	0.345379	0.87737	sterol-C4-methyl oxidase-like
219284_at	HSPBAP1	291	507	174	0.343195	0.573964	HSPB (heat shock 27kDa) associated protein 1
209118_s_at	TUBA3	124	207	71	0.342995	0.599034	NA
214718_at	GATAD1	265	409	140	0.342298	0.647922	GATA zinc finger domain containing 1
200027_at	NARS	2306	2808	960	0.34188	0.821225	asparaginyl-tRNA synthetase
209188_x_at	DR1	1520	978	333	0.340491	1.55419	down-regulator of transcription 1, TBP-binding (negative cofactor 2)
206033_s_at	DSC3	371	351	119	0.339031	1.05698	desmocollin 3
218531_at	FLJ21749	558	561	189	0.336898	0.994652	NA
212697_at	LOC162427	859	1118	376	0.336315	0.768336	NA
205548_s_at	BTG3	817	1167	389	0.333333	0.700086	BTG family, member 3
214179_s_at	NFE2L1	576	1140	379	0.332456	0.505263	nuclear factor (erythroid-derived 2)-like 1
211383_s_at	WDR37	221	395	131	0.331646	0.559494	WD repeat domain 37
214835_s_at	SUCLG2	290	187	62	0.331551	1.5508	succinate-CoA ligase, GDP-forming, beta subunit
213111_at	PIP5K3	136	160	53	0.33125	0.85	phosphatidylinositol-3-phosphate/phosphatidylinositol 5-kinase, type III
201384_s_at	NBR1	452	797	264	0.331242	0.567127	neighbor of BRCA1 gene 1
203974_at	HDHD1A	691	914	302	0.330416	0.756018	haloacid dehalogenase-like hydrolase domain containing 1A
212140_at	SCC-112	279	480	158	0.329167	0.58125	NA
213689_x_at	FAM69A	177	263	86	0.326996	0.673004	family with sequence similarity 69, member A
221230_s_at	ARID4B	376	664	217	0.326807	0.566265	AT rich interactive domain 4B (RBP1- like)
212878_s_at	KNS2	187	317	103	0.324921	0.589905	kinesin 2 60/70kDa
212074_at	UNC84A	756	948	307	0.32384	0.797468	unc-84 homolog A (C. elegans)
203356_at	CAPN7	100	170	55	0.323529	0.588235	calpain 7
202680_at	GTF2E2	377	538	174	0.32342	0.700743	general transcription factor IIE, polypeptide 2, beta 34kDa
211286_x_at	CSF2RA	396	687	222	0.323144	0.576419	colony stimulating factor 2 receptor, alpha, low-affinity (granulocyte-macrophage)
216652_s_at	DR1	826	578	186	0.321799	1.42907	down-regulator of transcription 1, TBP-binding (negative cofactor 2)
201855_s_at	ASCIZ	178	308	98	0.318182	0.577922	NA
221496_s_at	TOB2	236	299	95	0.317726	0.789298	transducer of ERBB2, 2
AFFX-r2-Hs28SrRNA-3_at	NA	666	555	176	0.317117	1.2	NA
202671_s_at	PDXK	652	665	210	0.315789	0.980451	pyridoxal (pyridoxine, vitamin B6) kinase
203274_at	F8A1	423	383	120	0.313316	1.10444	coagulation factor VIII-associated (intronic transcript) 1
209787_s_at	HMGN4	626	736	230	0.3125	0.850543	high mobility group nucleosomal binding domain 4
218180_s_at	EPS8L2	653	1191	370	0.310663	0.548279	EPS8-like 2
202838_at	FUCA1	511	528	164	0.310606	0.967803	fucosidase, alpha-L- 1, tissue
217783_s_at	YPEL5	874	1476	458	0.310298	0.592141	yippee-like 5 (Drosophila)
218450_at	HEBP1	196	311	96	0.308682	0.630225	heme binding protein 1
203607_at	INPP5F	173	344	106	0.30814	0.502907	inositol polyphosphate-5-phosphatase F
221710_x_at	C1orf78	595	753	232	0.308101	0.790173	chromosome 1 open reading frame 78
201238_s_at	CAPZA2	553	1101	339	0.307902	0.502271	capping protein (actin filament) muscle Z-line, alpha 2
218312_s_at	ZNF447	267	411	125	0.304136	0.649635	zinc finger protein 447
217739_s_at	PBEF1	186	317	96	0.302839	0.586751	pre-B-cell colony enhancing factor 1
208878_s_at	PAK2	201	324	98	0.302469	0.62037	p21 (CDKN1A)-activated kinase 2
203534_at	LSM1	765	1527	461	0.301899	0.500982	LSM1 homolog, U6 small nuclear RNA associated (S. cerevisiae)
212833_at	LOC91137	249	424	128	0.301887	0.587264	NA
204589_at	NUAK1	634	1139	341	0.299385	0.556629	NUAK family, SNF1-like kinase, 1
214670_at	ZKSCAN1	141	191	57	0.298429	0.73822	zinc finger with KRAB and SCAN domains 1
201941_at	CPD	274	386	115	0.297927	0.709845	carboxypeptidase D
215596_s_at	ZNF294	360	673	200	0.297177	0.534918	zinc finger protein 294
204417_at	GALC	214	255	74	0.290196	0.839216	galactosylceramidase (Krabbe disease)
201887_at	IL13RA1	215	407	118	0.289926	0.528256	interleukin 13 receptor, alpha 1
214058_at	MYCL1	312	506	145	0.286561	0.616601	v-myc myelocytomatosis viral oncogene homolog 1, lung carcinoma derived (avian)
208946_s_at	BECN1	290	568	162	0.285211	0.510563	beclin 1 (coiled-coil, myosin-like BCL2 interacting protein)
212842_x_at	RANBP2L1	334	650	185	0.284615	0.513846	RAN binding protein 2-like 1
221972_s_at	SDF4	245	282	77	0.27305	0.868794	stromal cell derived factor 4
204984_at	GPC4	256	488	133	0.272541	0.52459	glypican 4
218032_at	SNN	235	393	107	0.272265	0.597964	stannin
203397_s_at	GALNT3	185	261	70	0.268199	0.708812	UDP-N-acetyl-alpha-D-galactosamine:polypeptide N-acetylgalactosaminyltransferase 3 (GalNAc-T3)
206032_at	DSC3	334	362	97	0.267956	0.922652	desmocollin 3
32069_at	N4BP1	215	423	112	0.264775	0.508274	NA
202122_s_at	M6PRBP1	795	1117	295	0.2641	0.711728	mannose-6-phosphate receptor binding protein 1
209340_at	UAP1	539	963	253	0.262721	0.559709	UDP-N-acteylglucosamine pyrophosphorylase 1
202043_s_at	SMS	929	1512	395	0.261243	0.614418	spermine synthase
202994_s_at	FBLN1	1113	1226	320	0.261011	0.90783	fibulin 1
AFFX-M27830_5_at	SOX18	888	767	200	0.260756	1.15776	SRY (sex determining region Y)-box 18
203303_at	TCTE1L	269	392	101	0.257653	0.686224	t-complex-associated-testis-expressed 1-like
221059_s_at	CHST6	1695	2687	683	0.254187	0.630815	carbohydrate (N-acetylglucosamine 6-O) sulfotransferase 6
214594_x_at	ATP8B1	167	162	41	0.253086	1.03086	ATPase, Class I, type 8B, member 1
200847_s_at	TMEM66	896	1600	404	0.2525	0.56	transmembrane protein 66
201389_at	ITGA5	2124	4138	1041	0.251571	0.513291	integrin, alpha 5 (fibronectin receptor, alpha polypeptide)
209014_at	MAGED1	2892	2768	694	0.250723	1.0448	melanoma antigen family D, 1
203414_at	MMD	708	617	152	0.246353	1.14749	monocyte to macrophage differentiation-associated
213656_s_at	KNS2	432	687	167	0.243086	0.628821	kinesin 2 60/70kDa
210111_s_at	KIAA0265	249	210	51	0.242857	1.18571	NA
201787_at	FBLN1	2847	3806	909	0.238833	0.748029	fibulin 1
209120_at	NR2F2	576	1034	245	0.236944	0.55706	nuclear receptor subfamily 2, group F, member 2
221664_s_at	F11R	1726	2496	586	0.234776	0.691506	F11 receptor
34031_i_at	KRIT1	195	248	58	0.233871	0.78629	KRIT1, ankyrin repeat containing
200090_at	FNTA	1397	2746	640	0.233066	0.50874	farnesyltransferase, CAAX box, alpha
201588_at	TXNL1	1476	2870	666	0.232056	0.514286	thioredoxin-like 1
212508_at	MOAP1	319	509	118	0.231827	0.626719	modulator of apoptosis 1
213083_at	SLC35D2	353	588	133	0.22619	0.60034	solute carrier family 35, member D2
219987_at	FLJ12684	548	487	110	0.225873	1.12526	NA
213017_at	ABHD3	134	240	54	0.225	0.558333	abhydrolase domain containing 3
200999_s_at	CKAP4	1411	1641	365	0.222425	0.859842	cytoskeleton-associated protein 4
56256_at	SIDT2	2130	2850	632	0.221754	0.747368	SID1 transmembrane family, member 2
203324_s_at	CAV2	187	262	56	0.21374	0.71374	caveolin 2
200838_at	CTSB	900	1752	372	0.212329	0.513699	cathepsin B
203591_s_at	CSF3R	493	622	132	0.212219	0.792605	colony stimulating factor 3 receptor (granulocyte)
218930_s_at	FLJ11273	374	681	143	0.209985	0.549192	NA
204141_at	TUBB2	807	1533	321	0.209393	0.526419	tubulin, beta 2
201212_at	LGMN	851	1576	327	0.207487	0.539975	legumain
218330_s_at	NA	508	758	140	0.184697	0.670185	NA
217788_s_at	GALNT2	926	1273	229	0.17989	0.727416	UDP-N-acetyl-alpha-D-galactosamine:polypeptide N-acetylgalactosaminyltransferase 2 (GalNAc-T2)
202995_s_at	FBLN1	908	1691	291	0.172088	0.53696	fibulin 1
218303_x_at	LOC51315	266	520	85	0.163462	0.511538	NA
207761_s_at	DKFZP586A0522	1194	641	102	0.159126	1.86271	NA
AFFX-HUMRGE/M10098_M_at	NA	343	437	61	0.139588	0.784897	NA
200839_s_at	CTSB	2148	4100	498	0.121463	0.523902	cathepsin B
204019_s_at	SH3YL1	613	1147	126	0.109852	0.534438	SH3 domain containing, Ysc84-like 1 (S. cerevisiae)
AFFX-r2-Hs18SrRNA-M_x_at	NA	496	484	51	0.105372	1.02479	NA
AFFX-r2-Hs18SrRNA-5_at	NA	959	1366	119	0.0871157	0.70205	NA
AFFX-HUMRGE/M10098_5_at	NA	575	717	44	0.0613668	0.801953	NA
211538_s_at	HSPA2	1856	2092	54	0.0258126	0.887189	heat shock 70kDa protein 2
