# Supplementary material for: The first trimester human trophoblast cell line ACH-3P: A novel tool to study autocrine/paracrine regulatory loops of human trophoblast subpopulations – TNF-α stimulates MMP15 expression
Source: BMC Dev Biol. 2007 Dec 19;7:137. doi: 10.1186/1471-213X-7-137 (PMC2263055; doi:10.1186/1471-213X-7-137)
Supplement: Additional File 2 — Supplementary Table 2: Upregulated genes [file 1471-213X-7-137-S2.xls]

## Sheet: upregulated
Supplementary Table 2: upregulated genes
Affymetrix ID	Symbol	ACH-3P	First TT	JEG	JEG/First	ACH-3P/First	Gene name
		mean	mean	mean
cell cylcle
203185_at	RASSF2	329	175	725	4.14286	1.88	Ras association (RalGDS/AF-6) domain family 2
217294_s_at	ENO1	2176	2161	7798	3.60851	1.00694	enolase 1, (alpha)
216153_x_at	RECK	348	333	1196	3.59159	1.04505	reversion-inducing-cysteine-rich protein with kazal motifs
201663_s_at	SMC4L1	426	231	823	3.56277	1.84416	SMC4 structural maintenance of chromosomes 4-like 1 (yeast)
215509_s_at	PRO2730	72	48	168	3.5	1.5	NA
217190_x_at	ESR1	46	51	169	3.31373	0.901961	estrogen receptor 1
210206_s_at	DDX11	68	44	131	2.97727	1.54545	DEAD/H (Asp-Glu-Ala-Asp/His) box polypeptide 11 (CHL1-like helicase homolog, S. cerevisiae)
217878_s_at	CDC27	204	130	368	2.83077	1.56923	cell division cycle 27
200753_x_at	SFRS2	688	494	1323	2.67814	1.39271	splicing factor, arginine/serine-rich 2
209057_x_at	CDC5L	221	235	617	2.62553	0.940426	CDC5 cell division cycle 5-like (S. pombe)
212036_s_at	PNN	515	483	1267	2.62319	1.06625	pinin, desmosome associated protein
216969_s_at	KIF22	82	65	165	2.53846	1.26154	kinesin family member 22
218252_at	CKAP2	145	84	204	2.42857	1.72619	cytoskeleton associated protein 2
210513_s_at	VEGF	128	129	310	2.4031	0.992248	vascular endothelial growth factor
219544_at	FLJ22624	200	110	262	2.38182	1.81818	NA
211112_at	SLC12A4	190	175	412	2.35429	1.08571	solute carrier family 12 (potassium/chloride transporters), member 4
213378_s_at	DDX12	369	204	479	2.34804	1.80882	DEAD/H (Asp-Glu-Ala-Asp/His) box polypeptide 12 (CHL1-like helicase homolog, S. cerevisiae)
210512_s_at	VEGF	366	232	538	2.31897	1.57759	vascular endothelial growth factor
205235_s_at	MPHOSPH1	168	94	217	2.30851	1.78723	M-phase phosphoprotein 1
210202_s_at	BIN1	140	78	180	2.30769	1.79487	bridging integrator 1
200043_at	ERH	3783	2348	5398	2.29898	1.61116	enhancer of rudimentary homolog (Drosophila)
204887_s_at	PLK4	421	257	579	2.25292	1.63813	polo-like kinase 4 (Drosophila)
201479_at	DKC1	1679	998	2217	2.22144	1.68236	dyskeratosis congenita 1, dyskerin
214794_at	PA2G4	242	194	422	2.17526	1.24742	proliferation-associated 2G4, 38kDa
201307_at	SEPT11	1177	830	1800	2.16867	1.41807	septin 11
212330_at	TFDP1	620	626	1349	2.15495	0.990415	transcription factor Dp-1
200754_x_at	SFRS2	3818	2392	5102	2.13294	1.59615	splicing factor, arginine/serine-rich 2
221691_x_at	NPM1	5757	4985	10463	2.0989	1.15486	nucleophosmin (nucleolar phosphoprotein B23, numatrin)
210371_s_at	RBBP4	753	419	877	2.09308	1.79714	retinoblastoma binding protein 4
203750_s_at	RARA	140	142	297	2.09155	0.985915	retinoic acid receptor, alpha
200693_at	YWHAQ	4335	2919	6096	2.08839	1.4851	tyrosine 3-monooxygenase/tryptophan 5-monooxygenase activation protein, theta polypeptide
201478_s_at	DKC1	946	766	1561	2.03786	1.23499	dyskeratosis congenita 1, dyskerin
204147_s_at	TFDP1	135	159	324	2.03774	0.849057	transcription factor Dp-1
207143_at	CDK6	104	72	146	2.02778	1.44444	cyclin-dependent kinase 6
201946_s_at	CCT2	1336	1384	2775	2.00506	0.965318	chaperonin containing TCP1, subunit 2 (beta)
DNA replication
204128_s_at	RFC3	99	107	498	4.65421	0.925234	replication factor C (activator 1) 3, 38kDa
210457_x_at	HMGA1	216	183	544	2.97268	1.18033	high mobility group AT-hook 1
208753_s_at	NAP1L1	336	169	497	2.94083	1.98817	nucleosome assembly protein 1-like 1
201476_s_at	RRM1	237	321	803	2.50156	0.738318	ribonucleotide reductase M1 polypeptide
200680_x_at	HMGB1	6844	3772	8873	2.35233	1.81442	high-mobility group box 1
216508_x_at	HMGB1	698	550	1287	2.34	1.26909	high-mobility group box 1
200679_x_at	HMGB1	1828	1206	2804	2.32504	1.51575	high-mobility group box 1
204528_s_at	NAP1L1	1214	651	1459	2.24117	1.86482	nucleosome assembly protein 1-like 1
219510_at	POLQ	275	167	365	2.18563	1.64671	polymerase (DNA directed), theta
215582_x_at	MCM3AP	263	264	568	2.15152	0.996212	MCM3 minichromosome maintenance deficient 3 (S. cerevisiae) associated protein
210371_s_at	RBBP4	753	419	877	2.09308	1.79714	retinoblastoma binding protein 4
200630_x_at	SET	5774	3239	6664	2.05743	1.78265	SET translocation (myeloid leukemia-associated)
RNA processing
208307_at	RBMY1A1	63	56	219	3.91071	1.125	RNA binding motif protein, Y-linked, family 1, member A1
200753_x_at	SFRS2	688	494	1323	2.67814	1.39271	splicing factor, arginine/serine-rich 2
209057_x_at	CDC5L	221	235	617	2.62553	0.940426	CDC5 cell division cycle 5-like (S. pombe)
212036_s_at	PNN	515	483	1267	2.62319	1.06625	pinin, desmosome associated protein
209488_s_at	RBPMS	1360	819	2033	2.4823	1.66056	RNA binding protein with multiple splicing
202690_s_at	SNRPD1	2400	1261	3080	2.44251	1.90325	small nuclear ribonucleoprotein D1 polypeptide 16kDa
208698_s_at	NONO	855	487	1179	2.42094	1.75565	non-POU domain containing, octamer-binding
208863_s_at	SFRS1	973	829	1905	2.29795	1.1737	splicing factor, arginine/serine-rich 1 (splicing factor 2, alternate splicing factor)
205292_s_at	HNRPA2B1	2998	1982	4437	2.23865	1.51261	heterogeneous nuclear ribonucleoprotein A2/B1
200875_s_at	NOL5A	1012	621	1381	2.22383	1.62963	nucleolar protein 5A (56kDa with KKE/D repeat)
201479_at	DKC1	1679	998	2217	2.22144	1.68236	dyskeratosis congenita 1, dyskerin
206052_s_at	SLBP	491	559	1234	2.20751	0.878354	stem-loop (histone) binding protein
206095_s_at	FUSIP1	397	275	605	2.2	1.44364	FUS interacting protein (serine/arginine-rich) 1
214794_at	PA2G4	242	194	422	2.17526	1.24742	proliferation-associated 2G4, 38kDa
210178_x_at	FUSIP1	427	345	749	2.17101	1.23768	FUS interacting protein (serine/arginine-rich) 1
200754_x_at	SFRS2	3818	2392	5102	2.13294	1.59615	splicing factor, arginine/serine-rich 2
213813_x_at	FTL	93	68	145	2.13235	1.36765	ferritin, light polypeptide
214141_x_at	SFRS7	2900	1736	3681	2.12039	1.67051	splicing factor, arginine/serine-rich 7, 35kDa
202691_at	SNRPD1	308	193	409	2.11917	1.59585	small nuclear ribonucleoprotein D1 polypeptide 16kDa
213835_x_at	GTPBP3	410	218	460	2.11009	1.88073	GTP binding protein 3 (mitochondrial)
210172_at	SF1	273	156	321	2.05769	1.75	splicing factor 1
213619_at	HNRPH1	2842	2943	6003	2.03976	0.965681	heterogeneous nuclear ribonucleoprotein H1 (H)
201478_s_at	DKC1	946	766	1561	2.03786	1.23499	dyskeratosis congenita 1, dyskerin
200057_s_at	NONO	4810	2714	5463	2.0129	1.77229	non-POU domain containing, octamer-binding
201584_s_at	DDX39	1419	865	1740	2.01156	1.64046	DEAD (Asp-Glu-Ala-Asp) box polypeptide 39
organelle organization and biogenesis
201663_s_at	SMC4L1	426	231	823	3.56277	1.84416	SMC4 structural maintenance of chromosomes 4-like 1 (yeast)
206323_x_at	OPHN1	899	960	3298	3.43542	0.936458	oligophrenin 1
220725_x_at	NA	231	204	696	3.41176	1.13235	NA
210933_s_at	MGC4655	323	194	623	3.21134	1.66495	NA
207959_s_at	DNAH9	67	67	204	3.04478	1	dynein, axonemal, heavy polypeptide 9
210206_s_at	DDX11	68	44	131	2.97727	1.54545	DEAD/H (Asp-Glu-Ala-Asp/His) box polypeptide 11 (CHL1-like helicase homolog, S. cerevisiae)
210457_x_at	HMGA1	216	183	544	2.97268	1.18033	high mobility group AT-hook 1
208753_s_at	NAP1L1	336	169	497	2.94083	1.98817	nucleosome assembly protein 1-like 1
206122_at	SOX15	88	87	237	2.72414	1.01149	SRY (sex determining region Y)-box 15
220451_s_at	BIRC7	100	165	441	2.67273	0.606061	baculoviral IAP repeat-containing 7 (livin)
213911_s_at	H2AFZ	4875	2690	6945	2.58178	1.81227	H2A histone family, member Z
216969_s_at	KIF22	82	65	165	2.53846	1.26154	kinesin family member 22
200914_x_at	KTN1	598	364	891	2.4478	1.64286	kinectin 1 (kinesin receptor)
212336_at	EPB41L1	40	47	114	2.42553	0.851064	erythrocyte membrane protein band 4.1-like 1
200680_x_at	HMGB1	6844	3772	8873	2.35233	1.81442	high-mobility group box 1
213378_s_at	DDX12	369	204	479	2.34804	1.80882	DEAD/H (Asp-Glu-Ala-Asp/His) box polypeptide 12 (CHL1-like helicase homolog, S. cerevisiae)
216508_x_at	HMGB1	698	550	1287	2.34	1.26909	high-mobility group box 1
200703_at	DNCL1	2237	1152	2687	2.33247	1.94184	dynein, cytoplasmic, light polypeptide 1
200679_x_at	HMGB1	1828	1206	2804	2.32504	1.51575	high-mobility group box 1
212884_x_at	APOE	984	557	1289	2.31418	1.76661	apolipoprotein E
205235_s_at	MPHOSPH1	168	94	217	2.30851	1.78723	M-phase phosphoprotein 1
213154_s_at	BICD2	416	225	517	2.29778	1.84889	bicaudal D homolog 2 (Drosophila)
204528_s_at	NAP1L1	1214	651	1459	2.24117	1.86482	nucleosome assembly protein 1-like 1
200875_s_at	NOL5A	1012	621	1381	2.22383	1.62963	nucleolar protein 5A (56kDa with KKE/D repeat)
201479_at	DKC1	1679	998	2217	2.22144	1.68236	dyskeratosis congenita 1, dyskerin
212702_s_at	BICD2	252	183	406	2.21858	1.37705	bicaudal D homolog 2 (Drosophila)
214794_at	PA2G4	242	194	422	2.17526	1.24742	proliferation-associated 2G4, 38kDa
201718_s_at	EPB41L2	103	56	121	2.16071	1.83929	erythrocyte membrane protein band 4.1-like 2
209052_s_at	WHSC1	139	79	170	2.1519	1.75949	Wolf-Hirschhorn syndrome candidate 1
202825_at	SLC25A4	534	331	701	2.11782	1.61329	solute carrier family 25 (mitochondrial carrier
221691_x_at	NPM1	5757	4985	10463	2.0989	1.15486	nucleophosmin (nucleolar phosphoprotein B23, numatrin)
200853_at	H2AFZ	5101	2995	6280	2.09683	1.70317	H2A histone family, member Z
210371_s_at	RBBP4	753	419	877	2.09308	1.79714	retinoblastoma binding protein 4
203750_s_at	RARA	140	142	297	2.09155	0.985915	retinoic acid receptor, alpha
200630_x_at	SET	5774	3239	6664	2.05743	1.78265	SET translocation (myeloid leukemia-associated)
201091_s_at	CBX3	998	692	1421	2.05347	1.4422	chromobox homolog 3 (HP1 gamma homolog, Drosophila)
201478_s_at	DKC1	946	766	1561	2.03786	1.23499	dyskeratosis congenita 1, dyskerin
intracellular transport
220725_x_at	NA	231	204	696	3.41176	1.13235	NA
213803_at	KPNB1	230	159	494	3.10692	1.44654	karyopherin (importin) beta 1
207959_s_at	DNAH9	67	67	204	3.04478	1	dynein, axonemal, heavy polypeptide 9
214315_x_at	CALR	1300	915	2658	2.90492	1.42077	calreticulin
216969_s_at	KIF22	82	65	165	2.53846	1.26154	kinesin family member 22
200914_x_at	KTN1	598	364	891	2.4478	1.64286	kinectin 1 (kinesin receptor)
214316_x_at	CALR	332	361	864	2.39335	0.919668	calreticulin
212884_x_at	APOE	984	557	1289	2.31418	1.76661	apolipoprotein E
205235_s_at	MPHOSPH1	168	94	217	2.30851	1.78723	M-phase phosphoprotein 1
213154_s_at	BICD2	416	225	517	2.29778	1.84889	bicaudal D homolog 2 (Drosophila)
208730_x_at	RAB2	683	955	2182	2.28482	0.715183	RAB2, member RAS oncogene family
212702_s_at	BICD2	252	183	406	2.21858	1.37705	bicaudal D homolog 2 (Drosophila)
206095_s_at	FUSIP1	397	275	605	2.2	1.44364	FUS interacting protein (serine/arginine-rich) 1
202079_s_at	OIP106	245	155	339	2.1871	1.58065	NA
212316_at	NUP210	223	121	263	2.17355	1.84298	nucleoporin 210kDa
210178_x_at	FUSIP1	427	345	749	2.17101	1.23768	FUS interacting protein (serine/arginine-rich) 1
211955_at	RANBP5	829	514	1115	2.16926	1.61284	RAN binding protein 5
215582_x_at	MCM3AP	263	264	568	2.15152	0.996212	MCM3 minichromosome maintenance deficient 3 (S. cerevisiae) associated protein
202825_at	SLC25A4	534	331	701	2.11782	1.61329	solute carrier family 25 (mitochondrial carrier
221691_x_at	NPM1	5757	4985	10463	2.0989	1.15486	nucleophosmin (nucleolar phosphoprotein B23, numatrin)
203750_s_at	RARA	140	142	297	2.09155	0.985915	retinoic acid receptor, alpha
200693_at	YWHAQ	4335	2919	6096	2.08839	1.4851	tyrosine 3-monooxygenase/tryptophan 5-monooxygenase activation protein, theta polypeptide
200630_x_at	SET	5774	3239	6664	2.05743	1.78265	SET translocation (myeloid leukemia-associated)
217058_at	NA	120	134	275	2.05224	0.895522	NA
201584_s_at	DDX39	1419	865	1740	2.01156	1.64046	DEAD (Asp-Glu-Ala-Asp) box polypeptide 39
macromoleculae assembly
217294_s_at	ENO1	2176	2161	7798	3.60851	1.00694	enolase 1, (alpha)
213803_at	KPNB1	230	159	494	3.10692	1.44654	karyopherin (importin) beta 1
202854_at	HPRT1	484	406	1227	3.02217	1.19212	hypoxanthine phosphoribosyltransferase 1 (Lesch-Nyhan syndrome)
210457_x_at	HMGA1	216	183	544	2.97268	1.18033	high mobility group AT-hook 1
208753_s_at	NAP1L1	336	169	497	2.94083	1.98817	nucleosome assembly protein 1-like 1
213911_s_at	H2AFZ	4875	2690	6945	2.58178	1.81227	H2A histone family, member Z
202690_s_at	SNRPD1	2400	1261	3080	2.44251	1.90325	small nuclear ribonucleoprotein D1 polypeptide 16kDa
212884_x_at	APOE	984	557	1289	2.31418	1.76661	apolipoprotein E
208863_s_at	SFRS1	973	829	1905	2.29795	1.1737	splicing factor, arginine/serine-rich 1 (splicing factor 2, alternate splicing factor)
204528_s_at	NAP1L1	1214	651	1459	2.24117	1.86482	nucleosome assembly protein 1-like 1
206095_s_at	FUSIP1	397	275	605	2.2	1.44364	FUS interacting protein (serine/arginine-rich) 1
209263_x_at	TSPAN4	222	124	271	2.18548	1.79032	tetraspanin 4
210178_x_at	FUSIP1	427	345	749	2.17101	1.23768	FUS interacting protein (serine/arginine-rich) 1
211955_at	RANBP5	829	514	1115	2.16926	1.61284	RAN binding protein 5
201307_at	2011-09-01	1177	830	1800	2.16867	1.41807	septin 11
200895_s_at	FKBP4	1988	1007	2155	2.14002	1.97418	FK506 binding protein 4, 59kDa
202691_at	SNRPD1	308	193	409	2.11917	1.59585	small nuclear ribonucleoprotein D1 polypeptide 16kDa
221691_x_at	NPM1	5757	4985	10463	2.0989	1.15486	nucleophosmin (nucleolar phosphoprotein B23, numatrin)
200853_at	H2AFZ	5101	2995	6280	2.09683	1.70317	H2A histone family, member Z
203750_s_at	RARA	140	142	297	2.09155	0.985915	retinoic acid receptor, alpha
213753_x_at	LOC143243	1242	825	1720	2.08485	1.50545	NA
210172_at	SF1	273	156	321	2.05769	1.75	splicing factor 1
200630_x_at	SET	5774	3239	6664	2.05743	1.78265	SET translocation (myeloid leukemia-associated)
others/unknown:
211371_at	MAP2K5	35	34	2493	73.3235	1.02941	mitogen-activated protein kinase kinase 5
216797_at	NA	41	42	411	9.78571	0.97619	NA
217525_at	OLFML1	64	49	269	5.4898	1.30612	olfactomedin-like 1
220138_at	HAND1	268	162	887	5.47531	1.65432	heart and neural crest derivatives expressed 1
211909_x_at	PTGER3	33	36	186	5.16667	0.916667	prostaglandin E receptor 3 (subtype EP3)
216929_x_at	ABO	77	105	499	4.75238	0.733333	ABO blood group (transferase A, alpha 1-3-N-acetylgalactosaminyltransferase
208228_s_at	FGFR2	176	90	423	4.7	1.95556	fibroblast growth factor receptor 2 (bacteria-expressed kinase, keratinocyte growth factor receptor, craniofacial dysostosis 1, Crouzon syndrome, Pfeiffer syndrome, Jackson-Weiss syndrome)
202532_s_at	DHFR	55	34	158	4.64706	1.61765	dihydrofolate reductase
203639_s_at	FGFR2	152	109	451	4.13761	1.3945	fibroblast growth factor receptor 2 (bacteria-expressed kinase, keratinocyte growth factor receptor, craniofacial dysostosis 1, Crouzon syndrome, Pfeiffer syndrome, Jackson-Weiss syndrome)
207476_at	NA	71	78	319	4.08974	0.910256	NA
218487_at	ALAD	233	151	589	3.90066	1.54305	aminolevulinate, delta-, dehydratase
202974_at	MPP1	706	415	1525	3.6747	1.7012	membrane protein, palmitoylated 1, 55kDa
210381_s_at	CCKBR	60	67	230	3.43284	0.895522	cholecystokinin B receptor
207827_x_at	SNCA	109	144	480	3.33333	0.756944	synuclein, alpha (non A4 component of amyloid precursor)
220232_at	SCD5	122	127	416	3.27559	0.96063	stearoyl-CoA desaturase 5
201571_s_at	DCTD	276	195	633	3.24615	1.41538	dCMP deaminase
205864_at	SLC7A4	341	177	572	3.23164	1.92655	solute carrier family 7 (cationic amino acid transporter, y+ system), member 4
206816_s_at	SPAG8	62	60	191	3.18333	1.03333	sperm associated antigen 8
216875_x_at	HAB1	121	143	435	3.04196	0.846154	NA
221646_s_at	ZDHHC11	68	58	176	3.03448	1.17241	zinc finger, DHHC-type containing 11
213642_at	RPL27	138	74	223	3.01351	1.86486	ribosomal protein L27
214600_at	TEAD1	452	334	979	2.93114	1.35329	TEA domain family member 1 (SV40 transcriptional enhancer factor)
201565_s_at	ID2	405	249	724	2.90763	1.62651	inhibitor of DNA binding 2, dominant negative helix-loop-helix protein
214174_s_at	PDLIM4	99	99	285	2.87879	1	PDZ and LIM domain 4
38918_at	SOX13	609	411	1154	2.80779	1.48175	SRY (sex determining region Y)-box 13
202053_s_at	ALDH3A2	415	223	623	2.79372	1.86099	aldehyde dehydrogenase 3 family, member A2
215145_s_at	CNTNAP2	162	95	264	2.77895	1.70526	contactin associated protein-like 2
211781_x_at	NA	84	83	230	2.77108	1.01205	NA
212044_s_at	RPL27A	242	142	393	2.76761	1.70423	ribosomal protein L27a
205805_s_at	ROR1	73	52	143	2.75	1.40385	receptor tyrosine kinase-like orphan receptor 1
208152_s_at	DDX21	2313	1618	4425	2.73486	1.42954	DEAD (Asp-Glu-Ala-Asp) box polypeptide 21
211697_x_at	LOC56902	520	611	1667	2.72831	0.851064	NA
210550_s_at	RASGRF1	69	59	160	2.71186	1.16949	Ras protein-specific guanine nucleotide-releasing factor 1
220491_at	HAMP	63	72	192	2.66667	0.875	hepcidin antimicrobial peptide
203917_at	CXADR	118	63	166	2.63492	1.87302	coxsackie virus and adenovirus receptor
203191_at	ABCB6	90	92	241	2.61957	0.978261	ATP-binding cassette, sub-family B (MDR/TAP), member 6
201514_s_at	G3BP	1155	673	1719	2.55423	1.7162	NA
205272_s_at	PRH1	74	67	171	2.55224	1.10448	proline-rich protein HaeIII subfamily 1
219599_at	PRO1843	240	195	495	2.53846	1.23077	NA
215778_x_at	HAB1	443	501	1271	2.53693	0.884232	NA
206438_x_at	FLJ12975	278	262	663	2.53053	1.06107	NA
211837_s_at	PTCRA	199	209	520	2.48804	0.952153	pre T-cell antigen receptor alpha
217557_s_at	CPM	175	191	473	2.47644	0.91623	carboxypeptidase M
201679_at	ARS2	58	72	178	2.47222	0.805556	NA
215418_at	PARVA	146	160	394	2.4625	0.9125	parvin, alpha
216658_at	NA	97	113	278	2.46018	0.858407	NA
AFFX-r2-Ec-bioD-3_at	NA	2788	1720	4218	2.45233	1.62093	NA
210519_s_at	NQO1	476	390	955	2.44872	1.22051	NAD(P)H dehydrogenase, quinone 1
208910_s_at	C1QBP	1525	946	2316	2.4482	1.61205	complement component 1, q subcomponent binding protein
204672_s_at	ANKRD6	184	104	253	2.43269	1.76923	ankyrin repeat domain 6
214671_s_at	ABR	125	108	260	2.40741	1.15741	active BCR-related gene
215607_x_at	KIAA2010	119	101	243	2.40594	1.17822	KIAA2010
214862_x_at	NA	74	50	119	2.38	1.48	NA
216253_s_at	PARVB	46	50	119	2.38	0.92	parvin, beta
208660_at	CS	1594	838	1985	2.36874	1.90215	citrate synthase
216707_at	PCDH9	68	76	180	2.36842	0.894737	protocadherin 9
217597_x_at	RAB40B	177	119	278	2.33613	1.48739	RAB40B, member RAS oncogene family
215384_s_at	MAP1A	116	137	320	2.33577	0.846715	microtubule-associated protein 1A
216911_s_at	HIC2	99	97	226	2.3299	1.02062	hypermethylated in cancer 2
201572_x_at	DCTD	440	356	829	2.32865	1.23596	dCMP deaminase
204649_at	TROAP	434	223	519	2.32735	1.94619	trophinin associated protein (tastin)
211139_s_at	NAB1	156	112	260	2.32143	1.39286	NGFI-A binding protein 1 (EGR1 binding protein 1)
202497_x_at	SLC2A3	2008	1545	3581	2.3178	1.29968	solute carrier family 2 (facilitated glucose transporter), member 3
206399_x_at	CACNA1A	133	83	192	2.31325	1.60241	calcium channel, voltage-dependent, P/Q type, alpha 1A subunit
213011_s_at	TPI1	6833	3465	7988	2.30534	1.97201	triosephosphate isomerase 1
214994_at	KIAA0907	53	56	129	2.30357	0.946429	KIAA0907
209450_at	OSGEP	284	162	371	2.29012	1.75309	O-sialoglycoprotein endopeptidase
AFFX-r2-Ec-bioD-5_at	NA	2365	1586	3625	2.28562	1.49117	NA
218094_s_at	C20orf35	134	95	216	2.27368	1.41053	chromosome 20 open reading frame 35
212038_s_at	VDAC1	2514	1352	3073	2.27293	1.85947	voltage-dependent anion channel 1
213107_at	TNIK	132	91	206	2.26374	1.45055	TRAF2 and NCK interacting kinase
200831_s_at	SCD	1443	941	2130	2.26355	1.53348	stearoyl-CoA desaturase (delta-9-desaturase)
207555_s_at	TBXA2R	141	165	373	2.26061	0.854545	thromboxane A2 receptor
219282_s_at	TRPV2	161	123	278	2.26016	1.30894	transient receptor potential cation channel, subfamily V, member 2
214214_s_at	C1QBP	1147	697	1568	2.24964	1.64562	complement component 1, q subcomponent binding protein
218722_s_at	FLJ12436	661	342	768	2.24561	1.93275	NA
217137_x_at	NA	111	103	231	2.24272	1.07767	NA
214205_x_at	TXNL2	448	373	835	2.23861	1.20107	thioredoxin-like 2
209736_at	SOX13	823	586	1311	2.2372	1.40444	SRY (sex determining region Y)-box 13
202498_s_at	SLC2A3	511	489	1093	2.23517	1.04499	solute carrier family 2 (facilitated glucose transporter), member 3
216450_x_at	TRA1	134	103	228	2.21359	1.30097	tumor rejection antigen (gp96) 1
204234_s_at	ZNF195	131	129	285	2.2093	1.0155	zinc finger protein 195
215908_at	NA	160	96	212	2.20833	1.66667	NA
216246_at	RPS20	165	103	227	2.20388	1.60194	ribosomal protein S20
211693_at	MGC27165	163	179	394	2.20112	0.910615	NA
217054_at	MUC3A	142	153	336	2.19608	0.928105	mucin 3A, intestinal
210137_s_at	DCTD	806	673	1476	2.19316	1.19762	dCMP deaminase
208033_s_at	ATBF1	212	129	281	2.17829	1.64341	AT-binding transcription factor 1
213269_at	ZNF248	112	68	148	2.17647	1.64706	zinc finger protein 248
214001_x_at	RPS10	99	64	139	2.17188	1.54688	ribosomal protein S10
221675_s_at	CHPT1	390	239	519	2.17155	1.6318	choline phosphotransferase 1
202669_s_at	EFNB2	289	214	463	2.16355	1.35047	ephrin-B2
217264_s_at	SCNN1A	169	173	374	2.16185	0.976879	sodium channel, nonvoltage-gated 1 alpha
216236_s_at	SLC2A3	1634	1650	3566	2.16121	0.990303	solute carrier family 2 (facilitated glucose transporter), member 3
217140_s_at	VDAC1P	1009	697	1503	2.15638	1.44763	voltage-dependent anion channel 1 pseudogene
207675_x_at	ARTN	57	61	131	2.14754	0.934426	artemin
200990_at	TRIM28	2403	1348	2883	2.13872	1.78264	tripartite motif-containing 28
216138_at	NA	107	101	216	2.13861	1.05941	NA
210431_at	ALPPL2	235	145	309	2.13103	1.62069	alkaline phosphatase, placental-like 2
221746_at	UBL4	578	360	767	2.13056	1.60556	ubiquitin-like 4
205933_at	SETBP1	114	72	153	2.125	1.58333	SET binding protein 1
211454_x_at	ORC6L	377	348	737	2.11782	1.08333	origin recognition complex, subunit 6 homolog-like (yeast)
221198_at	SCT	62	83	175	2.10843	0.746988	secretin
216358_at	SMARCE1	65	74	156	2.10811	0.878378	SWI/SNF related, matrix associated, actin dependent regulator of chromatin, subfamily e, member 1
212365_at	MYO1B	553	305	638	2.0918	1.81311	myosin IB
204906_at	RPS6KA2	146	139	290	2.08633	1.05036	ribosomal protein S6 kinase, 90kDa, polypeptide 2
200937_s_at	RPL5	8434	5813	11998	2.06399	1.45089	ribosomal protein L5
218965_s_at	RBM21	150	150	309	2.06	1	RNA binding motif protein 21
219288_at	C3orf14	259	146	300	2.05479	1.77397	chromosome 3 open reading frame 14
208262_x_at	MEFV	59	59	121	2.05085	1	Mediterranean fever
217468_at	CYP2D6	67	66	135	2.04545	1.01515	cytochrome P450, family 2, subfamily D, polypeptide 6
211600_at	PTPRO	1751	2763	5641	2.04162	0.633731	protein tyrosine phosphatase, receptor type, O
217329_x_at	COX7BP1	1075	557	1135	2.0377	1.92998	cytochrome c oxidase subunit VIIb pseudogene 1
210530_s_at	NR2C1	108	80	163	2.0375	1.35	nuclear receptor subfamily 2, group C, member 1
222260_at	PDPK1	114	123	250	2.03252	0.926829	3-phosphoinositide dependent protein kinase-1
58994_at	CC2D1A	104	103	209	2.02913	1.00971	coiled-coil and C2 domain containing 1A
217491_x_at	COX7CP1	4817	2534	5139	2.02802	1.90095	cytochrome c oxidase subunit VIIc pseudogene 1
210230_at	RNU2	461	260	525	2.01923	1.77308	RNA, U2 small nuclear
202840_at	TAF15	244	205	412	2.00976	1.19024	TAF15 RNA polymerase II, TATA box binding protein (TBP)-associated factor, 68kDa
